# Supplementary material for: Zinc finger and SCAN domain containing 1, ZSCAN1, is a novel stemness-related tumor suppressor and transcriptional repressor in breast cancer targeting TAZ
Source: Front Oncol. 2023 Feb 27;13:1041688. doi: 10.3389/fonc.2023.1041688 (PMC10009259; doi:10.3389/fonc.2023.1041688)
Supplement: Supplementary file 2 [file Table_1.xls]

## Sheet: Sheet1
Supplementary Table 4. ZSCAN1-correlated genes in TCGA dataset
Positively correalted genes					Negatively correated genes
Gene Symbol	Gene ID	corr	p_value		Gene Symbol	Gene ID	corr	p_value
ZSCAN18	65982	0.586498	5.52373e-102		ACTR3	10096	-0.3965	1.82769e-42
ZNF135	7694	0.464087	1.78848e-59		CORO1C	23603	-0.394666	4.69334e-42
ZNF329	79673	0.461112	1.21629e-58		DESI2	51029	-0.394286	5.70162e-42
C19orf18	147685	0.457101	1.56396e-57		EML4	27436	-0.382173	2.47252e-39
ZNF446	55663	0.456665	2.06e-57		FOXN2	3344	-0.375221	7.19763e-38
ZNF497	162968	0.445546	2.03429e-54		NCK1	4690	-0.374937	8.24775e-38
CCDC24	149473	0.44081	3.55265e-53		RASGEF1B	153020	-0.373467	1.66377e-37
MZF1	7593	0.422262	1.69894e-48		CFLAR	8837	-0.372615	2.49417e-37
COQ4	51117	0.421694	2.3376e-48		MSN	4478	-0.372297	2.89989e-37
SH3GLB2	56904	0.415792	6.23617e-47		FMNL2	114793	-0.368762	1.53434e-36
ZFPM1	161882	0.415687	6.60901e-47		MAML2	84441	-0.368715	1.56835e-36
PIGQ	9091	0.411178	7.76265e-46		GLS	2744	-0.363816	1.52444e-35
CLBA1	122616	0.406269	1.08808e-44		ACSL4	2182	-0.361257	4.92442e-35
PCSK4	54760	0.402033	1.02464e-43		FAT1	2195	-0.360605	6.62637e-35
C2orf81	388963	0.399124	4.69364e-43		PHACTR2	9749	-0.359466	1.11108e-34
VPS37D	155382	0.398898	5.27938e-43		TLR6	10333	-0.357266	2.99996e-34
A1BG	1	0.390759	3.42885e-41		RASAL2	9462	-0.357254	3.01578e-34
ZNF606	80095	0.389733	5.75622e-41		PLEKHG1	57480	-0.357107	3.22145e-34
CFAP119	90835	0.389095	7.93676e-41		PLD1	5337	-0.355313	7.19528e-34
ACBD4	79777	0.388368	1.14341e-40		FNDC3B	64778	-0.352383	2.64318e-33
NECAB3	63941	0.388341	1.15897e-40		CCDC82	79780	-0.351978	3.16055e-33
MYL5	4636	0.387023	2.24041e-40		ADCY7	113	-0.35147	3.95377e-33
WBP1	23559	0.38655	2.83686e-40		CCNYL1	151195	-0.350614	5.76101e-33
AAAS	8086	0.385274	5.3513e-40		RNF145	153830	-0.349717	8.53342e-33
PEX11G	92960	0.384027	9.92319e-40		TLR1	7096	-0.349171	1.08347e-32
NUDT16L1	84309	0.383526	1.27039e-39		WWTR1	25937	-0.349122	1.1069e-32
OSCP1	127700	0.383457	1.31417e-39		MYO1E	4643	-0.348955	1.19042e-32
MRNIP	51149	0.383099	1.56762e-39		SOS1	6654	-0.3484	1.51652e-32
NME3	4832	0.382915	1.71645e-39		QKI	9444	-0.3484	1.51663e-32
ZNF688	146542	0.382787	1.82805e-39		PALS2	51678	-0.346816	3.01608e-32
RNF208	727800	0.379502	9.1172e-39		CREB3L2	64764	-0.346639	3.25716e-32
MORN1	79906	0.379486	9.18852e-39		IFNAR2	3455	-0.345358	5.6604e-32
TMEM175	84286	0.378515	1.47173e-38		CYRIA	81553	-0.345115	6.28649e-32
ZNF837	116412	0.378301	1.63278e-38		SERPINB8	5271	-0.34278	1.70968e-31
FLYWCH2	114984	0.376955	3.12858e-38		YES1	7525	-0.341859	2.53027e-31
PLEKHH3	79990	0.376435	4.01844e-38		PPARA	5465	-0.341309	3.19705e-31
ZNF580	51157	0.375309	6.89927e-38		HIVEP2	3097	-0.34102	3.61348e-31
ZNF814	730051	0.37342	1.70156e-37		CLCN4	1183	-0.340238	5.03165e-31
FAAH	2166	0.372972	2.10491e-37		ANKRD36BP1	84832	-0.339682	6.3626e-31
PTOV1	53635	0.372394	2.77023e-37		ME2	4200	-0.337906	1.34279e-30
CCDC183	84960	0.372194	3.04523e-37		JOSD1	9929	-0.336627	2.29145e-30
UBXN11	91544	0.371127	5.04502e-37		ATP11C	286410	-0.336375	2.54552e-30
DNASE1L2	1775	0.371109	5.08892e-37		PLS3	5358	-0.33625	2.68169e-30
NOXA1	10811	0.369306	1.18905e-36		ADAM17	6868	-0.334678	5.15111e-30
HDAC11	79885	0.368818	1.49465e-36		PIK3AP1	118788	-0.334503	5.53988e-30
ARMC5	79798	0.368469	1.75991e-36		BMAL2	56938	-0.334114	6.50643e-30
ZNF205	7755	0.368394	1.82281e-36		RPS6KA3	6197	-0.333701	7.71706e-30
PCP2	126006	0.368215	1.98149e-36		RDX	5962	-0.333644	7.90052e-30
SCNN1D	6339	0.36779	2.41721e-36		HIF1A	3091	-0.333004	1.02843e-29
CCDC96	257236	0.367742	2.47214e-36		LIMS1	3987	-0.332966	1.04435e-29
E4F1	1877	0.367641	2.59131e-36		CYP7B1	9420	-0.332937	1.05685e-29
MYG1	60314	0.367535	2.72257e-36		CALU	813	-0.332146	1.46282e-29
SNHG11	128439	0.366956	3.56496e-36		HECA	51696	-0.331679	1.77168e-29
LMNTD2	256329	0.365794	6.1146e-36		LACC1	144811	-0.331277	2.08837e-29
NDOR1	27158	0.365431	7.2355e-36		ARHGAP21	57584	-0.3302	3.24165e-29
RGL2	5863	0.364159	1.30181e-35		ARHGAP31	57514	-0.330046	3.4506e-29
WDR25	79446	0.36326	1.96865e-35		CPNE8	144402	-0.329533	4.25099e-29
SPSB3	90864	0.363214	2.01085e-35		HYCC1	84668	-0.328404	6.71906e-29
KIF12	113220	0.363185	2.03778e-35		RAP2A	5911	-0.328358	6.84645e-29
PPDPF	79144	0.362354	2.98286e-35		MFHAS1	9258	-0.328179	7.3594e-29
LRRC56	115399	0.361789	3.86122e-35		PRKD3	23683	-0.328163	7.40838e-29
APBB3	10307	0.361071	5.3591e-35		SLFN11	91607	-0.327657	9.0859e-29
CCDC106	29903	0.360934	5.70532e-35		ZC3H12C	85463	-0.327436	9.93604e-29
CCDC159	126075	0.360266	7.729e-35		USP6NL	9712	-0.327429	9.96241e-29
NPAS1	4861	0.360078	8.41748e-35		ADGRG6	57211	-0.327139	1.1198e-28
HEXIM2	124790	0.359977	8.81542e-35		CEP170	9859	-0.327067	1.15269e-28
ROGDI	79641	0.358838	1.47634e-34		NCKAP1	10787	-0.327059	1.15638e-28
MAGED2	10916	0.357406	2.8164e-34		MPZL1	9019	-0.326364	1.52906e-28
ECI1	1632	0.35721	3.07664e-34		LYN	4067	-0.326032	1.74689e-28
TRIM41	90933	0.356763	3.75946e-34		ARSB	411	-0.325885	1.85332e-28
FBXL8	55336	0.356493	4.24348e-34		PITPNB	23760	-0.325178	2.45923e-28
RHOT2	89941	0.356012	5.26538e-34		HEATR1	55127	-0.325127	2.5099e-28
PHLDB3	653583	0.355271	7.3308e-34		CDK8	1024	-0.324711	2.96315e-28
MED25	81857	0.355265	7.3503e-34		DDX21	9188	-0.324605	3.09109e-28
NDUFA2	4695	0.353996	1.29356e-33		RBMS1	5937	-0.324416	3.3336e-28
ANAPC2	29882	0.353826	1.39484e-33		TCF20	6942	-0.323875	4.13453e-28
TMEM141	85014	0.352593	2.40932e-33		PICALM	8301	-0.323734	4.37351e-28
ZNF444	55311	0.352457	2.55867e-33		TUT4	23318	-0.32291	6.06662e-28
SPEF1	25876	0.352418	2.6028e-33		PRNP	5621	-0.322539	7.02495e-28
CHCHD5	84269	0.351069	4.71603e-33		SLC36A1	206358	-0.322038	8.56403e-28
TPRN	286262	0.350714	5.51319e-33		ACTR2	10097	-0.321751	9.59417e-28
FAM174A	345757	0.350135	7.10672e-33		ATP11A	23250	-0.321261	1.16387e-27
RABEP2	79874	0.350066	7.32369e-33		RGL1	23179	-0.321238	1.1744e-27
FAM98C	147965	0.34969	8.63696e-33		TNFRSF21	27242	-0.321158	1.2117e-27
GAMT	2593	0.349641	8.82276e-33		CTTNBP2NL	55917	-0.321055	1.26222e-27
CACFD1	11094	0.349238	1.05209e-32		PLA2G4A	5321	-0.320984	1.29764e-27
MAMDC4	158056	0.348306	1.57986e-32		CARD6	84674	-0.320759	1.41799e-27
PHKG2	5261	0.348073	1.74836e-32		AMER1	139285	-0.320534	1.54892e-27
RAB40C	57799	0.347709	2.04779e-32		DCUN1D1	54165	-0.320399	1.6333e-27
ANTKMT	65990	0.347379	2.3634e-32		STARD4	134429	-0.320114	1.82677e-27
CPLX1	10815	0.347246	2.50407e-32		DDX18	8886	-0.320012	1.90111e-27
PIERCE1	138162	0.34643	3.56476e-32		DDR2	4921	-0.319574	2.25676e-27
FITM1	161247	0.345889	4.50398e-32		NCOA7	135112	-0.318295	3.71822e-27
CARD19	84270	0.344906	6.8784e-32		HIVEP1	3096	-0.317752	4.59429e-27
KDM4B	23030	0.343491	1.2617e-31		EPRS1	2058	-0.317602	4.86882e-27
TBC1D17	79735	0.342862	1.65069e-31		ALDH1L2	160428	-0.317325	5.42221e-27
CIRBP	1153	0.342384	2.02421e-31		DSE	29940	-0.316613	7.14574e-27
BAD	572	0.341969	2.41441e-31		TES	26136	-0.316545	7.33525e-27
ANKS3	124401	0.341585	2.84257e-31		UBASH3B	84959	-0.316401	7.75507e-27
DMAP1	55929	0.340947	3.72664e-31		KLF11	8462	-0.316376	7.83176e-27
FLYWCH1	84256	0.340764	4.02754e-31		CLIC4	25932	-0.31622	8.3168e-27
ZBTB48	3104	0.340305	4.89067e-31		GLIPR1	11010	-0.316217	8.327e-27
PRRT1	80863	0.340118	5.29195e-31		SEL1L3	23231	-0.31607	8.81465e-27
ZNF875	284459	0.340082	5.37494e-31		EIF5A2	56648	-0.315985	9.10801e-27
RIBC1	158787	0.339637	6.48385e-31		ENOX2	10495	-0.315855	9.57689e-27
ZNF771	51333	0.339277	7.54695e-31		SAMHD1	25939	-0.315611	1.05207e-26
SPPL2B	56928	0.339232	7.69002e-31		RECQL	5965	-0.315211	1.2275e-26
INO80E	283899	0.339013	8.43385e-31		GOLIM4	27333	-0.314979	1.34212e-26
SDR39U1	56948	0.338786	9.2798e-31		PIK3CA	5290	-0.31496	1.35199e-26
G6PC3	92579	0.338503	1.04532e-30		DIAPH2	1730	-0.314728	1.47806e-26
CHMP2A	27243	0.338412	1.08594e-30		STK38L	23012	-0.314541	1.58819e-26
CCDC157	550631	0.338294	1.14087e-30		RARRES1	5918	-0.314233	1.78767e-26
OCEL1	79629	0.338071	1.2528e-30		MTHFD1L	25902	-0.313908	2.02469e-26
ZNF418	147686	0.338067	1.25496e-30		B3GNT5	84002	-0.313824	2.09097e-26
TKFC	26007	0.337843	1.3785e-30		ROR1	4919	-0.313162	2.69295e-26
SCAND1	51282	0.337075	1.90095e-30		SACS	26278	-0.312932	2.94077e-26
FUZ	80199	0.336916	2.03113e-30		EGFR	1956	-0.312553	3.39782e-26
DNAJC17	55192	0.336798	2.13357e-30		SOD2	6648	-0.312363	3.65306e-26
ATRIP	84126	0.336735	2.19099e-30		CDC42BPA	8476	-0.312044	4.12444e-26
TCEA2	6919	0.335827	3.19748e-30		TMEM123	114908	-0.311804	4.51701e-26
A1BG-AS1	503538	0.335379	3.85243e-30		LRIG3	121227	-0.311777	4.56416e-26
ZNF768	79724	0.335368	3.87062e-30		CDK6	1021	-0.311748	4.61439e-26
C19orf25	148223	0.335134	4.26427e-30		EHBP1	23301	-0.311299	5.47247e-26
NUBP2	10101	0.335042	4.43029e-30		PSME4	23198	-0.310815	6.57335e-26
WDR24	84219	0.334712	5.08009e-30		EOGT	285203	-0.310677	6.92537e-26
MST1	4485	0.334442	5.68083e-30		OSBPL11	114885	-0.310655	6.98384e-26
BCAT2	587	0.333964	6.92051e-30		PTPN22	26191	-0.31055	7.26747e-26
BRF1	2972	0.333757	7.53897e-30		TMEM200A	114801	-0.310124	8.5353e-26
NPDC1	56654	0.333376	8.82276e-30		VCAM1	7412	-0.309922	9.21138e-26
XAB2	56949	0.332549	1.23992e-29		NRBF2	29982	-0.309708	9.98586e-26
SLC2A8	29988	0.332098	1.49206e-29		UGP2	7360	-0.309609	1.03646e-25
MZT2B	80097	0.331398	1.98743e-29		TP53BP2	7159	-0.30931	1.16021e-25
HINT2	84681	0.33121	2.14656e-29		NPC1	4864	-0.30927	1.17782e-25
MDP1	145553	0.330716	2.62689e-29		RSU1	6251	-0.309118	1.24719e-25
SWI5	375757	0.330618	2.73329e-29		CCSER2	54462	-0.309052	1.2785e-25
ARRDC1-AS1	85026	0.33046	2.91558e-29		PRICKLE1	144165	-0.309027	1.29058e-25
MRPL41	64975	0.330351	3.04777e-29		R3HDM1	23518	-0.308935	1.33578e-25
CFAP410	755	0.329942	3.60092e-29		ZNF532	55205	-0.30831	1.68881e-25
FBXL15	79176	0.329908	3.64999e-29		MTMR2	8898	-0.307803	2.04231e-25
JMJD8	339123	0.329872	3.70382e-29		PPP4R3B	57223	-0.307687	2.13296e-25
TELO2	9894	0.329837	3.75764e-29		PDCD1LG2	80380	-0.307656	2.15723e-25
JMJD7-PLA2G4B	8681	0.329152	4.96393e-29		STK17B	9262	-0.30755	2.24462e-25
HEXD	284004	0.329071	5.12971e-29		UCHL5	51377	-0.307219	2.54041e-25
NRL	4901	0.328882	5.53659e-29		ABI1	10006	-0.306552	3.25685e-25
ZBTB45	84878	0.328848	5.61352e-29		ZNF462	58499	-0.305567	4.69787e-25
OGFOD2	79676	0.328782	5.76681e-29		LHFPL2	10184	-0.305467	4.87536e-25
ZER1	10444	0.328777	5.7788e-29		YEATS2	55689	-0.305444	4.91701e-25
DUSP28	285193	0.328679	6.01203e-29		PRKCA	5578	-0.305394	5.00795e-25
IGFALS	3483	0.328488	6.49625e-29		ADAM19	8728	-0.305065	5.65805e-25
CIAO3	64428	0.328455	6.58167e-29		SLFN5	162394	-0.304876	6.06839e-25
CDK20	23552	0.328157	7.42741e-29		CCSAP	126731	-0.304542	6.86488e-25
CCDC103	388389	0.327571	9.40796e-29		LPCAT2	54947	-0.304403	7.22567e-25
SDHAP3	728609	0.327469	9.8054e-29		ZNF124	7678	-0.304202	7.78371e-25
TRAPPC2B	10597	0.327246	1.07242e-28		RRAGC	64121	-0.303866	8.80942e-25
ZMYND10	51364	0.32719	1.09684e-28		SMURF2	64750	-0.303836	8.90841e-25
DEGS2	123099	0.326561	1.41287e-28		NABP1	64859	-0.303322	1.07644e-24
D2HGDH	728294	0.326355	1.53446e-28		SIRPB1	10326	-0.303107	1.16487e-24
CCDC40	55036	0.326121	1.68604e-28		PELI1	57162	-0.30306	1.18508e-24
PNPLA7	375775	0.326068	1.72222e-28		PLAGL1	5325	-0.302612	1.39665e-24
GADD45G	10912	0.325641	2.04361e-28		ABCC4	10257	-0.302524	1.44258e-24
CYSRT1	375791	0.325585	2.08985e-28		LRRK1	79705	-0.302314	1.5578e-24
SLC25A35	399512	0.325509	2.15448e-28		ASCC3	10973	-0.302065	1.70659e-24
RAB26	25837	0.325288	2.35349e-28		JRKL	8690	-0.302036	1.72465e-24
TSNAXIP1	55815	0.324981	2.66065e-28		MRAS	22808	-0.302	1.74767e-24
NAPA	8775	0.324703	2.97344e-28		RAB29	8934	-0.301881	1.8256e-24
MIGA2	84895	0.324648	3.03905e-28		BICC1	80114	-0.301711	1.94242e-24
C14orf93	60686	0.324375	3.38853e-28		BACH1	571	-0.301407	2.17068e-24
PIDD1	55367	0.324365	3.4023e-28		PPP1CB	5500	-0.301182	2.35608e-24
FLOT1	10211	0.324187	3.65251e-28		ASAP1	50807	-0.301001	2.5173e-24
BRD3OS	266655	0.324183	3.65866e-28		STON1	11037	-0.300796	2.71229e-24
IQCC	55721	0.323806	4.25042e-28		ELK4	2005	-0.300706	2.80283e-24
EGFL8	80864	0.323793	4.27195e-28		RIF1	55183	-0.300492	3.02936e-24
WDR90	197335	0.32327	5.25971e-28		CALD1	800	-0.300467	3.05732e-24
ZNF414	84330	0.323205	5.39598e-28		ROCK2	9475	-0.300252	3.30485e-24
TMEM129	92305	0.323176	5.45818e-28		CHST3	9469	-0.300252	3.30534e-24
PHF1	5252	0.322563	6.9594e-28		MEX3C	51320	-0.300062	3.54157e-24
FIZ1	84922	0.322164	8.14946e-28		GPNMB	10457	-0.29989	3.76957e-24
INO80B	83444	0.321872	9.14555e-28		DISC1	27185	-0.29928	4.70149e-24
UCN	7349	0.321576	1.02782e-27		SLC9A6	10479	-0.299132	4.96041e-24
ZNF205-AS1	81854	0.321571	1.02981e-27		FPR3	2359	-0.298908	5.37974e-24
MED16	10025	0.321457	1.07706e-27		LUZP1	7798	-0.298886	5.42241e-24
SULT1A1	6817	0.3212	1.19191e-27		TNRC6B	23112	-0.298375	6.52043e-24
TMEM121	80757	0.321134	1.22324e-27		MMGT1	93380	-0.298341	6.60176e-24
SNAPC2	6618	0.32106	1.25937e-27		KBTBD8	84541	-0.298277	6.75417e-24
ABHD16B	140701	0.321019	1.2803e-27		LBR	3930	-0.298172	7.01425e-24
BBS5	129880	0.320849	1.3686e-27		MAP4K4	9448	-0.297737	8.20506e-24
RNF25	64320	0.320819	1.38465e-27		CD180	4064	-0.296993	1.07201e-23
PHPT1	29085	0.320616	1.49976e-27		ULBP3	79465	-0.296734	1.17601e-23
IRF2BP1	26145	0.320552	1.53791e-27		PRRG1	5638	-0.296483	1.28688e-23
HSF4	3299	0.320514	1.56145e-27		DOCK11	139818	-0.296178	1.43494e-23
UCK1	83549	0.320352	1.66361e-27		C1orf198	84886	-0.295984	1.53806e-23
DPP7	29952	0.320285	1.708e-27		ATP11B	23200	-0.295924	1.57166e-23
RGS12	6002	0.320101	1.83561e-27		MBNL3	55796	-0.295834	1.6228e-23
LRRC46	90506	0.320042	1.87903e-27		CWC22	57703	-0.295715	1.69305e-23
MRPL53	116540	0.319989	1.91839e-27		URB2	9816	-0.295706	1.69868e-23
POMGNT1	55624	0.319359	2.45512e-27		CHML	1122	-0.294911	2.25466e-23
MCRIP2	84331	0.318997	2.82796e-27		ZNF267	10308	-0.29486	2.29605e-23
IFT43	112752	0.318866	2.97697e-27		IL1RAP	3556	-0.294828	2.32251e-23
FRAT1	10023	0.318709	3.16394e-27		RAB27A	5873	-0.294753	2.38479e-23
PAGR1	79447	0.318155	3.92654e-27		C1S	716	-0.294564	2.55123e-23
PRRT3	285368	0.318091	4.02607e-27		LTBP1	4052	-0.294489	2.62e-23
LENG1	79165	0.318088	4.03144e-27		PTPN14	5784	-0.294121	2.98511e-23
KMT5C	84787	0.317321	5.43093e-27		PPP1R14C	81706	-0.293801	3.34348e-23
LMF1	64788	0.31696	6.24742e-27		IL6R	3570	-0.293717	3.44504e-23
TOR2A	27433	0.316787	6.67842e-27		ARHGAP28	79822	-0.293662	3.51212e-23
RAB17	64284	0.31664	7.06986e-27		LRP12	29967	-0.293562	3.63832e-23
PTRH1	138428	0.316456	7.59348e-27		HACD2	201562	-0.292759	4.83232e-23
PCED1A	64773	0.316134	8.59856e-27		GNB4	59345	-0.292512	5.27109e-23
TMEM222	84065	0.316057	8.85923e-27		CLEC7A	64581	-0.292511	5.27282e-23
EVL	51466	0.316055	8.86394e-27		HEPH	9843	-0.29242	5.44526e-23
BCAM	4059	0.31599	9.09071e-27		PATL1	219988	-0.292397	5.489e-23
ATP5IF1	93974	0.315883	9.47253e-27		IFNGR1	3459	-0.292088	6.12115e-23
SFXN5	94097	0.315881	9.47966e-27		PAG1	55824	-0.292054	6.19303e-23
RHPN1	114822	0.315768	9.90541e-27		CBL	867	-0.291995	6.32495e-23
IZUMO4	113177	0.315723	1.00786e-26		RAP2B	5912	-0.291975	6.36775e-23
ALKBH7	84266	0.315531	1.08536e-26		TFRC	7037	-0.29187	6.60757e-23
AKAP8L	26993	0.315467	1.11233e-26		SFT2D2	375035	-0.291576	7.32643e-23
MRPL43	84545	0.315429	1.12864e-26		AKT3	10000	-0.291497	7.5316e-23
LYRM9	201229	0.315246	1.21095e-26		DYRK2	8445	-0.291396	7.8045e-23
DRC3	83450	0.314763	1.45833e-26		SLC43A3	29015	-0.291138	8.54328e-23
STUB1	10273	0.314703	1.4923e-26		KCTD20	222658	-0.291119	8.60183e-23
SLC26A1	10861	0.314029	1.933e-26		ST8SIA1	6489	-0.291065	8.76468e-23
H2AJ	55766	0.313991	1.96086e-26		NUS1	116150	-0.291056	8.79393e-23
WDR54	84058	0.31377	2.13457e-26		NAA50	80218	-0.290958	9.09988e-23
TMEM205	374882	0.313592	2.28489e-26		NUP160	23279	-0.29062	1.02435e-22
GFER	2671	0.313464	2.39906e-26		IFI16	3428	-0.290459	1.08352e-22
WDR83	84292	0.313441	2.42101e-26		GTDC1	79712	-0.28963	1.44664e-22
POLL	27343	0.313036	2.82547e-26		ADAMTS3	9508	-0.289622	1.45087e-22
NOSIP	51070	0.312825	3.06275e-26		ZBED4	9889	-0.289511	1.50818e-22
ZNF579	163033	0.312767	3.13082e-26		OSBPL3	26031	-0.289422	1.55578e-22
NUDT14	256281	0.312462	3.51679e-26		FAS	355	-0.28916	1.70402e-22
SIGIRR	59307	0.312421	3.57202e-26		KIAA1549L	25758	-0.289156	1.70651e-22
P4HTM	54681	0.311881	4.38751e-26		CLMP	79827	-0.289084	1.74978e-22
SPTBN4	57731	0.311692	4.71331e-26		ZDHHC20	253832	-0.288941	1.83852e-22
ZNF628	89887	0.311659	4.77426e-26		ATP13A3	79572	-0.288833	1.9088e-22
PNKP	11284	0.31142	5.22702e-26		GNPTAB	79158	-0.288506	2.13794e-22
ZNF76	7629	0.311241	5.59434e-26		CSGALNACT2	55454	-0.288483	2.15506e-22
CEMP1	752014	0.310952	6.24236e-26		MAPK1	5594	-0.287982	2.56372e-22
FBXL9P	26231	0.31089	6.38991e-26		KPNA3	3839	-0.287755	2.77362e-22
EVA1B	55194	0.31057	7.21328e-26		GBP1	2633	-0.287704	2.82298e-22
TARBP2	6895	0.310282	8.0415e-26		CR1	1378	-0.287659	2.86652e-22
TUBG2	27175	0.310276	8.05897e-26		MACF1	643314	-0.287635	2.89049e-22
BRAT1	221927	0.310117	8.55849e-26		NT5E	4907	-0.287568	2.95785e-22
IQCD	115811	0.30993	9.18361e-26		MAPK6	5597	-0.287397	3.13821e-22
AKR7L	246181	0.309923	9.20835e-26		IL7R	3575	-0.287281	3.26676e-22
EDF1	8721	0.309765	9.77369e-26		FBXO30	84085	-0.28726	3.28987e-22
FBXW4	6468	0.309527	1.06916e-25		CHST11	50515	-0.286238	4.67775e-22
ZNF703	80139	0.309475	1.09028e-25		TIPRL	261726	-0.286231	4.68897e-22
CDKN2AIPNL	91368	0.30933	1.15142e-25		ARL4C	10123	-0.285845	5.35323e-22
ZNF346	23567	0.309326	1.1531e-25		TNFSF13B	10673	-0.285759	5.51338e-22
ANKRD24	170961	0.308901	1.35299e-25		CDKL1	8814	-0.285738	5.5535e-22
PYM1	84305	0.30873	1.44296e-25		LRRC8C	84230	-0.285477	6.07251e-22
XPA	7507	0.308561	1.53701e-25		ABL2	27	-0.285154	6.78369e-22
SPHK2	56848	0.308533	1.55338e-25		ARL5B	221079	-0.285136	6.82613e-22
LRTOMT	220074	0.308368	1.65274e-25		RASSF9	9182	-0.285106	6.89456e-22
SMUG1	23583	0.308028	1.87722e-25		MOB1A	55233	-0.284944	7.28686e-22
WDR93	56964	0.30792	1.95439e-25		WDR43	23160	-0.284809	7.63146e-22
SCRN2	90507	0.307661	2.15369e-25		RASA2	5922	-0.284706	7.90542e-22
CYTH2	9266	0.307622	2.18492e-25		XRN1	54464	-0.284469	8.57059e-22
HAGH	3029	0.307495	2.29101e-25		LAMP2	3920	-0.284188	9.43286e-22
SEMA3F	6405	0.307489	2.29619e-25		PARP4	143	-0.283851	1.05807e-21
EXD3	54932	0.307411	2.36418e-25		DEK	7913	-0.28383	1.06557e-21
DNAAF1	123872	0.307322	2.44404e-25		KPNA4	3840	-0.283767	1.08859e-21
H1-10-AS1	339942	0.307201	2.55725e-25		NUP50	10762	-0.283682	1.12072e-21
ZNF428	126299	0.307192	2.56588e-25		PIK3CG	5294	-0.283671	1.12494e-21
TLCD3B	83723	0.307028	2.72801e-25		ATL2	64225	-0.283662	1.12816e-21
NCDN	23154	0.306808	2.96093e-25		NT5C2	22978	-0.283613	1.14717e-21
CSAD	51380	0.306773	2.99942e-25		CAMSAP2	23271	-0.283557	1.16919e-21
ATP6V0C	527	0.306671	3.11655e-25		RBM7	10179	-0.283505	1.19024e-21
DNAI7	55259	0.306625	3.17022e-25		ATP2B4	493	-0.283337	1.25992e-21
AKR7A2	8574	0.306463	3.36743e-25		MBNL1	4154	-0.283177	1.33044e-21
LCN12	286256	0.306083	3.87845e-25		UBE2J1	51465	-0.28299	1.41757e-21
THAP3	90326	0.306062	3.90898e-25		PROX1	5629	-0.282776	1.52417e-21
ZNF671	79891	0.305928	4.10778e-25		FKBP14	55033	-0.28268	1.57459e-21
MYH7B	57644	0.305738	4.4083e-25		ARL5A	26225	-0.282648	1.59151e-21
IDUA	3425	0.305716	4.44418e-25		STAC	6769	-0.28258	1.62855e-21
DCXR	51181	0.305655	4.54688e-25		NIPAL2	79815	-0.282536	1.65319e-21
CACNA2D2	9254	0.305625	4.59708e-25		UTP25	27042	-0.282316	1.78055e-21
ZNF784	147808	0.305485	4.84198e-25		TLR8	51311	-0.282293	1.79451e-21
LRRC27	80313	0.305271	5.24264e-25		MSL3	10943	-0.282213	1.84423e-21
ELMOD3	84173	0.30522	5.34251e-25		IL12RB2	3595	-0.282021	1.96782e-21
NPRL2	10641	0.305154	5.47431e-25		CCDC50	152137	-0.282	1.98152e-21
SMIM29	221491	0.304928	5.95166e-25		VGLL3	389136	-0.281993	1.98602e-21
METTL26	84326	0.304918	5.97289e-25		UGT8	7368	-0.281962	2.00718e-21
CDK5RAP3	80279	0.304692	6.49502e-25		IGF2R	3482	-0.28179	2.12697e-21
SNRNP35	11066	0.304618	6.67539e-25		MID1	4281	-0.281596	2.27062e-21
SNRNP70	6625	0.304405	7.22151e-25		LAMP3	27074	-0.281592	2.27399e-21
CRELD1	78987	0.304335	7.41063e-25		CELF2	10659	-0.281583	2.28053e-21
TMEM80	283232	0.303844	8.88198e-25		CTSS	1520	-0.28138	2.44277e-21
SIRT3	23410	0.30382	8.9609e-25		SLC35B4	84912	-0.281307	2.50337e-21
ZNF839	55778	0.303769	9.13067e-25		TANK	10010	-0.281243	2.55737e-21
STARD10	10809	0.303766	9.14006e-25		DNAJB4	11080	-0.281088	2.6949e-21
EPOR	2057	0.303734	9.24949e-25		TAGAP	117289	-0.281063	2.71723e-21
TMEM115	11070	0.303569	9.82736e-25		NRP2	8828	-0.281032	2.74578e-21
BRICD5	283870	0.303416	1.0395e-24		APOL6	80830	-0.280927	2.84487e-21
BORCS6	54785	0.303307	1.08229e-24		STRN	6801	-0.280871	2.89898e-21
SGF29	112869	0.303295	1.08686e-24		EGLN1	54583	-0.28085	2.91905e-21
NDUFA7	4701	0.303282	1.09201e-24		ETS1	2113	-0.280826	2.94299e-21
STK11	6794	0.303159	1.14279e-24		USB1	79650	-0.280582	3.19468e-21
TMEM25	84866	0.303066	1.18223e-24		RASSF2	9770	-0.280444	3.34616e-21
CCDC30	728621	0.303062	1.18406e-24		TLE4	7091	-0.279938	3.9645e-21
DHPS	1725	0.302874	1.26888e-24		LINC02693	339263	-0.279924	3.98304e-21
TTC36	143941	0.302701	1.35214e-24		LY75	4065	-0.279638	4.38266e-21
CERS4	79603	0.30266	1.37227e-24		ACAP2	23527	-0.279525	4.55148e-21
TPGS1	91978	0.302648	1.37843e-24		RNF168	165918	-0.27952	4.55873e-21
TMEM259	91304	0.302622	1.39144e-24		YWHAH	7533	-0.279457	4.65564e-21
MRPS34	65993	0.302511	1.44924e-24		PSAT1	29968	-0.279266	4.96387e-21
PPM1J	333926	0.302415	1.50159e-24		TNFAIP3	7128	-0.279202	5.07024e-21
SH2B1	25970	0.302389	1.51551e-24		DAPK1	1612	-0.27901	5.40615e-21
ARIH2OS	646450	0.302348	1.53852e-24		RUBCNL	80183	-0.278936	5.54067e-21
B4GALT7	11285	0.302279	1.57798e-24		ABCD2	225	-0.278902	5.60421e-21
ATPAF2	91647	0.301854	1.84373e-24		SOCS5	9655	-0.278869	5.66647e-21
C9orf163	158055	0.301752	1.91391e-24		WDR82	80335	-0.278793	5.81113e-21
B9D2	80776	0.301713	1.94098e-24		DZIP1	22873	-0.278698	5.99889e-21
C17orf97	400566	0.301611	2.01479e-24		MAPRE2	10982	-0.278651	6.093e-21
CCDC154	645811	0.301531	2.0744e-24		TASL	80231	-0.278638	6.11939e-21
YPEL3	83719	0.301267	2.28445e-24		NFIL3	4783	-0.278542	6.31883e-21
IFT140	9742	0.301238	2.30826e-24		TMEFF1	8577	-0.278516	6.37219e-21
LUC7L	55692	0.301115	2.41429e-24		QSER1	79832	-0.278423	6.57247e-21
MPG	4350	0.300824	2.68429e-24		CD226	10666	-0.278387	6.65298e-21
NAA60	79903	0.300784	2.72396e-24		LIPG	9388	-0.278351	6.7327e-21
SPOUT1	51490	0.300741	2.76651e-24		NFE2L3	9603	-0.278327	6.7867e-21
MORN4	118812	0.300677	2.83195e-24		BCL2A1	597	-0.278234	7.00082e-21
SCAMP4	113178	0.30051	3.00998e-24		TLR4	7099	-0.277602	8.63494e-21
ADAMTS13	11093	0.300472	3.05146e-24		PRRC2C	23215	-0.277595	8.65614e-21
HIRIP3	8479	0.300343	3.19756e-24		SMC6	79677	-0.277557	8.76383e-21
EFHC1	114327	0.299942	3.69966e-24		NAMPT	10135	-0.277523	8.863e-21
ENDOG	2021	0.299455	4.4138e-24		PRR11	55771	-0.277027	1.04458e-20
GNPTG	84572	0.299402	4.49843e-24		ADPRH	141	-0.27694	1.07536e-20
HMGCL	3155	0.299366	4.55813e-24		MET	4233	-0.276786	1.13121e-20
DNAAF8	146562	0.299273	4.71456e-24		DSC2	1824	-0.276718	1.15719e-20
NAA80	24142	0.299202	4.83676e-24		MAP3K21	84451	-0.276702	1.16329e-20
CRB3	92359	0.299161	4.90845e-24		RASGRP3	25780	-0.276401	1.28494e-20
CCDC61	729440	0.298981	5.23882e-24		DCHS2	54798	-0.2762	1.37297e-20
GAK	2580	0.29886	5.47385e-24		MCL1	4170	-0.276074	1.43108e-20
ZNF653	115950	0.298807	5.57886e-24		BACH2	60468	-0.276002	1.46527e-20
DND1	373863	0.298699	5.80073e-24		MOB3B	79817	-0.275681	1.62874e-20
CYB5D2	124936	0.298601	6.01031e-24		PLCG2	5336	-0.275577	1.68571e-20
GHDC	84514	0.298307	6.68133e-24		PEAK1	79834	-0.275436	1.7656e-20
SLC2A4RG	56731	0.298201	6.94222e-24		PADI2	11240	-0.275418	1.77589e-20
ORAI3	93129	0.29819	6.97055e-24		AMD1	262	-0.275286	1.85448e-20
KRT18	3875	0.298011	7.43333e-24		ITGA4	3676	-0.275138	1.94728e-20
RAB11FIP3	9727	0.297816	7.97597e-24		TTLL4	9654	-0.275069	1.99175e-20
NINJ1	4814	0.297774	8.09771e-24		ANGPT1	284	-0.274836	2.14957e-20
ZNF552	79818	0.297759	8.14119e-24		FUT4	2526	-0.274762	2.20298e-20
TLE5	166	0.297378	9.3336e-24		PABPC4L	132430	-0.274669	2.27112e-20
HEMK1	51409	0.296868	1.12086e-23		IVNS1ABP	10625	-0.274653	2.28289e-20
CXXC5	51523	0.296685	1.19677e-23		CNOT1	23019	-0.274508	2.3935e-20
KAT8	84148	0.296632	1.21976e-23		PTAFR	5724	-0.274455	2.43537e-20
GPR137	56834	0.296494	1.28167e-23		ANLN	54443	-0.274302	2.56046e-20
TRPT1	83707	0.296323	1.36274e-23		LAMC1	3915	-0.274199	2.6487e-20
KCNJ11	3767	0.296259	1.39418e-23		SIRPA	140885	-0.273584	3.23759e-20
C16orf74	404550	0.296253	1.39718e-23		ALDH1B1	219	-0.273547	3.2769e-20
PPP2R1A	5518	0.296251	1.39833e-23		KIF1B	23095	-0.273511	3.31585e-20
NMRAL1	57407	0.296204	1.4216e-23		UBE2E3	10477	-0.273508	3.31881e-20
TAOK2	9344	0.295959	1.55164e-23		SGMS2	166929	-0.273443	3.39019e-20
ASB16-AS1	339201	0.295799	1.6429e-23		FOXN3	1112	-0.273319	3.53034e-20
CFAP90	134121	0.295736	1.68056e-23		ULBP1	80329	-0.273259	3.59959e-20
MRFAP1L1	114932	0.295733	1.68219e-23		SOAT1	6646	-0.27319	3.68161e-20
HMG20B	10362	0.295714	1.69401e-23		CCDC88A	55704	-0.273135	3.74758e-20
RUSF1	64755	0.295641	1.73838e-23		PTPRC	5788	-0.273039	3.86656e-20
STXBP2	6813	0.295385	1.90432e-23		MIEF1	54471	-0.272876	4.07741e-20
ZNF219	51222	0.295348	1.92961e-23		GUCY1A1	2982	-0.272758	4.23723e-20
FBP1	2203	0.295344	1.93267e-23		MAP7D3	79649	-0.272574	4.49741e-20
NAA38	84316	0.295313	1.9543e-23		IGF2BP2	10644	-0.272426	4.71997e-20
DNALI1	7802	0.295257	1.99348e-23		SYNCRIP	10492	-0.272332	4.86515e-20
ATP1A1-AS1	84852	0.295211	2.02672e-23		GOLT1B	51026	-0.272225	5.03827e-20
SPIN2B	474343	0.295108	2.10204e-23		PPP3R1	5534	-0.272054	5.32416e-20
INAFM1	255783	0.295045	2.14979e-23		SERPINB9	5272	-0.271944	5.51741e-20
NHLRC4	283948	0.294891	2.27104e-23		MLXIP	22877	-0.271829	5.72665e-20
HSFX2	100130086	0.294814	2.33426e-23		TMEM65	157378	-0.271823	5.7383e-20
COA3	28958	0.294668	2.45826e-23		ALDH1A3	220	-0.271707	5.95741e-20
DBP	1628	0.294607	2.51202e-23		MAP3K2	10746	-0.27163	6.10873e-20
MOK	5891	0.294461	2.64606e-23		CD84	8832	-0.271592	6.18458e-20
SLC25A29	123096	0.294359	2.74372e-23		TNFRSF9	3604	-0.271534	6.30041e-20
HEXIM1	10614	0.294354	2.7478e-23		EPB41L2	2037	-0.271366	6.65361e-20
KCNK15	60598	0.294113	2.9935e-23		FYB1	2533	-0.271163	7.10319e-20
ZBTB22	9278	0.293897	3.23228e-23		SLC30A6	55676	-0.270982	7.53092e-20
TNK2	10188	0.293861	3.27339e-23		TAF5L	27097	-0.27047	8.88126e-20
MSANTD1	345222	0.293809	3.33459e-23		VCL	7414	-0.270269	9.47639e-20
TCEAL3	85012	0.293539	3.66834e-23		MMP7	4316	-0.270097	1.00143e-19
METRN	79006	0.293448	3.78893e-23		XPO4	64328	-0.270072	1.00948e-19
FBXO44	93611	0.293252	4.06051e-23		CD83	9308	-0.269954	1.04866e-19
BTF3	689	0.29313	4.2395e-23		COMMD2	51122	-0.26986	1.08074e-19
MRPL28	10573	0.292829	4.71411e-23		FAM171A1	221061	-0.269706	1.13537e-19
LIN7B	64130	0.292641	5.03693e-23		PAQR3	152559	-0.269654	1.15459e-19
ARL3	403	0.292553	5.19569e-23		ATF7IP	55729	-0.269623	1.1661e-19
SRA1	10011	0.292507	5.28193e-23		SLAMF8	56833	-0.2694	1.25285e-19
ARFIP2	23647	0.292477	5.33706e-23		RBBP5	5929	-0.268838	1.4995e-19
ZNF500	26048	0.29235	5.58178e-23		ABCE1	6059	-0.268792	1.52197e-19
SPAG8	26206	0.292234	5.81456e-23		GPR161	23432	-0.268766	1.53433e-19
SPEF2	79925	0.292194	5.89541e-23		PRDM1	639	-0.268732	1.55132e-19
FRS3	10817	0.292124	6.04334e-23		ANXA1	301	-0.268719	1.55773e-19
RHBDL1	9028	0.292052	6.19857e-23		TMOD3	29766	-0.268641	1.59696e-19
AK8	158067	0.292046	6.21194e-23		COL4A4	1286	-0.268584	1.62643e-19
COASY	80347	0.291978	6.36199e-23		GPR180	160897	-0.268485	1.67869e-19
FAM86C1P	286042	0.291442	7.67999e-23		OTUD4	54726	-0.268413	1.71749e-19
RING1	6015	0.291264	8.17562e-23		KIRREL1	55243	-0.267866	2.04483e-19
FBRS	64319	0.291043	8.83211e-23		ITGB1	3688	-0.267584	2.23668e-19
TMEM160	54958	0.290973	9.05287e-23		HCG11	493812	-0.267527	2.27796e-19
MANBAL	63905	0.290912	9.24573e-23		GMPS	8833	-0.267436	2.34486e-19
AMDHD2	51005	0.290864	9.40515e-23		DNAJC13	23317	-0.267423	2.35488e-19
SLC34A3	142680	0.290853	9.43939e-23		ANKRD44	91526	-0.267399	2.3724e-19
HYI	81888	0.290763	9.74061e-23		BCAT1	586	-0.267273	2.46916e-19
ZNF513	130557	0.290641	1.01664e-22		ATP2C1	27032	-0.26725	2.48783e-19
SH3D21	79729	0.29061	1.02767e-22		TGFBR1	7046	-0.266869	2.80723e-19
RFNG	5986	0.290558	1.04662e-22		MALT1	10892	-0.266849	2.82487e-19
CNTD1	124817	0.290558	1.04677e-22		OTULIN	90268	-0.266816	2.85517e-19
BLOC1S1	2647	0.29055	1.04966e-22		PPTC7	160760	-0.266699	2.96246e-19
CRIPAK	285464	0.290482	1.07491e-22		SPAST	6683	-0.266671	2.98874e-19
TRAPPC5	126003	0.290329	1.1339e-22		UGGT1	56886	-0.266634	3.02462e-19
QTRT1	81890	0.290303	1.14427e-22		INPP4A	3631	-0.266573	3.08361e-19
SCAF1	58506	0.290002	1.27082e-22		CEP85L	387119	-0.266504	3.15204e-19
ZNF747	65988	0.289799	1.36398e-22		FAM98A	25940	-0.266458	3.19817e-19
MAGIX	79917	0.28976	1.38277e-22		CYP27C1	339761	-0.266453	3.20252e-19
TCEAL6	158931	0.289734	1.39528e-22		CTSC	1075	-0.266452	3.20399e-19
MLST8	64223	0.289595	1.46458e-22		ANAPC1	64682	-0.266402	3.25482e-19
BLOC1S4	55330	0.289541	1.49234e-22		AAK1	22848	-0.266046	3.64285e-19
MLPH	79083	0.289533	1.49652e-22		TLR2	7097	-0.266014	3.67983e-19
CAMSAP3	57662	0.289523	1.50197e-22		FNDC1	84624	-0.266011	3.68297e-19
NT5C	30833	0.289462	1.53422e-22		LRRC8B	23507	-0.265978	3.72202e-19
MIEF2	125170	0.289418	1.55773e-22		PDGFRA	5156	-0.265946	3.75959e-19
FDXR	2232	0.289219	1.66917e-22		ARAP2	116984	-0.265846	3.88031e-19
SYS1-DBNDD2	767557	0.289171	1.69773e-22		OPA1	4976	-0.265786	3.9546e-19
P2RX4	5025	0.289134	1.71958e-22		TNPO3	23534	-0.265749	4.00142e-19
TRIM45	80263	0.289079	1.75239e-22		MOXD1	26002	-0.265732	4.02284e-19
TIGD6	81789	0.289038	1.77754e-22		ZEB2	9839	-0.265659	4.11683e-19
ELOB	6923	0.288954	1.83072e-22		DMD	1756	-0.265646	4.1331e-19
DYRK1B	9149	0.288688	2.0074e-22		ARPC5	10092	-0.265634	4.14903e-19
POMT1	10585	0.288649	2.03504e-22		CRYBG3	131544	-0.265541	4.27291e-19
SHC2	25759	0.288568	2.0931e-22		TIGAR	57103	-0.265535	4.2803e-19
SWSAP1	126074	0.288513	2.13348e-22		TXNDC5	81567	-0.265432	4.42151e-19
CFAP70	118491	0.288447	2.18227e-22		DHX36	170506	-0.265418	4.44126e-19
AP1G2	8906	0.288357	2.25156e-22		SLFN12L	342615	-0.26537	4.50883e-19
DICER1-AS1	400242	0.28825	2.33708e-22		NHSL1	57224	-0.265201	4.75534e-19
LINC00174	285908	0.288196	2.38051e-22		ZNF280B	140883	-0.265143	4.84355e-19
EXOC3-AS1	116349	0.288194	2.38259e-22		TFEC	22797	-0.264989	5.08395e-19
MST1P2	11209	0.288139	2.42806e-22		DOCK7	85440	-0.264968	5.11841e-19
TBL3	10607	0.287818	2.71325e-22		ETV3	2117	-0.264879	5.26342e-19
ANKMY1	51281	0.287801	2.72933e-22		B3GALNT2	148789	-0.264824	5.35524e-19
ABHD8	79575	0.287351	3.18879e-22		GRAMD1B	57476	-0.264784	5.42185e-19
B9D1	27077	0.287288	3.25829e-22		DAPP1	27071	-0.264664	5.63167e-19
PIN1	5300	0.287211	3.34613e-22		ZMAT3	64393	-0.264622	5.70649e-19
FAAP20	199990	0.287171	3.39301e-22		AGFG1	3267	-0.264409	6.10117e-19
TEX264	51368	0.287105	3.47115e-22		ELF4	2000	-0.264403	6.11273e-19
FAM193B	54540	0.286978	3.62614e-22		IL2RA	3559	-0.264313	6.28636e-19
CRTC1	23373	0.286954	3.65681e-22		PAQR8	85315	-0.264239	6.43371e-19
HNRNPA0	10949	0.28688	3.75082e-22		TIAM2	26230	-0.264183	6.54857e-19
UBALD1	124402	0.286834	3.81126e-22		ALPK2	115701	-0.264152	6.61192e-19
NDUFS7	374291	0.28668	4.01807e-22		GSDMC	56169	-0.264005	6.9246e-19
KDM8	79831	0.286449	4.35059e-22		ST8SIA4	7903	-0.263932	7.08373e-19
RAB24	53917	0.28642	4.39401e-22		STXBP5	134957	-0.263901	7.15353e-19
MIER2	54531	0.286386	4.44596e-22		NCF2	4688	-0.263805	7.37217e-19
TTC23L	153657	0.286357	4.49063e-22		INAVA	55765	-0.263473	8.17849e-19
CCDC71	64925	0.286103	4.89951e-22		JMJD1C	221037	-0.263277	8.69535e-19
CDIPT	10423	0.285787	5.46178e-22		TRDMT1	1787	-0.263228	8.82841e-19
ARHGAP33	115703	0.285698	5.62974e-22		LATS2	26524	-0.263179	8.96405e-19
KLC4	89953	0.285645	5.73364e-22		AHCTF1	25909	-0.262807	1.00684e-18
CROCC	9696	0.285478	6.07009e-22		YOD1	55432	-0.262697	1.04195e-18
SSBP4	170463	0.285474	6.07854e-22		RAB23	51715	-0.262605	1.07222e-18
DNAAF3	352909	0.285439	6.15235e-22		BAZ1A	11177	-0.262549	1.09102e-18
PRICKLE4	29964	0.285329	6.3881e-22		WIPF1	7456	-0.262382	1.14946e-18
ZNF668	79759	0.285323	6.40227e-22		PRKX	5613	-0.26231	1.17529e-18
NHERF2	9351	0.285281	6.49484e-22		B4GALT5	9334	-0.262286	1.1843e-18
DHRS4	10901	0.285165	6.75718e-22		GALNT1	2589	-0.262163	1.23048e-18
DPM2	8818	0.285032	7.07304e-22		PAPOLG	64895	-0.262103	1.25359e-18
UBE2M	9040	0.284964	7.23816e-22		ATR	545	-0.262076	1.26387e-18
ATP6AP1L	92270	0.284858	7.50426e-22		SRPK1	6732	-0.262055	1.27251e-18
RTN4RL1	146760	0.284852	7.52082e-22		AKAP2	11217	-0.262028	1.283e-18
NAT14	57106	0.284802	7.65123e-22		TBC1D23	55773	-0.261914	1.32938e-18
PPP1R35	221908	0.284742	7.80861e-22		IL18R1	8809	-0.261697	1.42209e-18
SIRT6	51548	0.284669	8.00534e-22		RNF144A	9781	-0.261692	1.42421e-18
ATP5MC2	517	0.284625	8.12635e-22		SPATS2L	26010	-0.261569	1.4796e-18
MGMT	4255	0.284507	8.46057e-22		LRCH3	84859	-0.26156	1.48374e-18
INTS11	54973	0.284489	8.51172e-22		SEC23A	10484	-0.261446	1.53707e-18
LRSAM1	90678	0.284429	8.68865e-22		ICAM1	3383	-0.261345	1.58592e-18
SPACA6	147650	0.284299	9.08147e-22		ZBTB33	10009	-0.261246	1.63512e-18
C20orf96	140680	0.284132	9.61406e-22		E2F3	1871	-0.261228	1.64445e-18
SERTAD3	29946	0.284045	9.90262e-22		ARHGAP42	143872	-0.261219	1.64904e-18
HSPBP1	23640	0.283949	1.02327e-21		HPS5	11234	-0.261192	1.66251e-18
ECHDC2	55268	0.28386	1.05472e-21		ADGRE2	30817	-0.260608	1.99175e-18
CCDC12	151903	0.283479	1.20057e-21		HOXA1	3198	-0.260504	2.05701e-18
CLCN7	1186	0.283433	1.21972e-21		SAMD4A	23034	-0.260478	2.0733e-18
LTC4S	4056	0.283407	1.23021e-21		OSMR	9180	-0.260449	2.09216e-18
COQ6	51004	0.283343	1.25736e-21		DTX4	23220	-0.260392	2.12935e-18
C12orf76	400073	0.283232	1.30554e-21		C21orf91	54149	-0.260389	2.13133e-18
EBF4	57593	0.283217	1.31235e-21		ITSN2	50618	-0.26028	2.20381e-18
PRR22	163154	0.283216	1.31298e-21		GAN	8139	-0.260255	2.22086e-18
PAXX	286257	0.282973	1.42566e-21		CYP1B1	1545	-0.260149	2.295e-18
NR2E3	10002	0.282582	1.62775e-21		RAB42	115273	-0.26007	2.351e-18
RMND5B	64777	0.282554	1.64282e-21		MCTP2	55784	-0.259991	2.40936e-18
SPACA9	11092	0.282389	1.73737e-21		MYO10	4651	-0.259955	2.43638e-18
ATP6V1G1	9550	0.282256	1.81755e-21		KLRD1	3824	-0.259928	2.45607e-18
ABHD17A	81926	0.282193	1.85627e-21		USP25	29761	-0.259927	2.45681e-18
ARRDC1	92714	0.28208	1.92883e-21		SSH1	54434	-0.259829	2.53235e-18
COPS9	150678	0.281994	1.98548e-21		ARFGAP3	26286	-0.25976	2.58675e-18
ATP5F1D	513	0.281981	1.99452e-21		KLF7	8609	-0.259731	2.60978e-18
USP20	10868	0.281931	2.02805e-21		PALM2	114299	-0.259623	2.69801e-18
NUDT18	79873	0.281888	2.05756e-21		SLC9B2	133308	-0.259591	2.72437e-18
LMX1B	4010	0.281881	2.0628e-21		ERC1	23085	-0.259452	2.84368e-18
RSPH1	89765	0.28167	2.21522e-21		CYBB	1536	-0.259002	3.26509e-18
KYAT1	883	0.281534	2.31902e-21		BTBD3	22903	-0.258953	3.31391e-18
ZNF775	285971	0.281495	2.34994e-21		IL7	3574	-0.258912	3.35664e-18
MBD6	114785	0.281417	2.4118e-21		SDCBP	6386	-0.258859	3.41124e-18
WASH2P	375260	0.28124	2.56057e-21		ENAH	55740	-0.258825	3.44677e-18
VARS2	57176	0.281225	2.57365e-21		SH3KBP1	30011	-0.258792	3.48248e-18
NELFA	7469	0.280918	2.85364e-21		BICD1	636	-0.258759	3.51703e-18
MZT2A	653784	0.280892	2.87834e-21		ART3	419	-0.258715	3.56484e-18
SSNA1	8636	0.280852	2.91701e-21		KDM1B	221656	-0.258673	3.6113e-18
C16orf46	123775	0.280799	2.96942e-21		LPIN1	23175	-0.258627	3.66272e-18
BOD1	91272	0.28053	3.25041e-21		LDHB	3945	-0.258563	3.73446e-18
RETREG3	162427	0.280331	3.47463e-21		UBE2D1	7321	-0.258452	3.8636e-18
LRRC24	441381	0.28032	3.48771e-21		RDH10	157506	-0.258384	3.94477e-18
TMEM219	124446	0.280281	3.53393e-21		FLVCR2	55640	-0.258113	4.28574e-18
RHBDD2	57414	0.280269	3.54832e-21		BNIP2	663	-0.25805	4.3688e-18
FAM234A	83986	0.279843	4.09234e-21		SPAG9	9043	-0.258039	4.38428e-18
EPB41L4A-AS1	114915	0.279823	4.1203e-21		PLCB4	5332	-0.257695	4.8684e-18
THAP7	80764	0.279649	4.36628e-21		LUZP6	767558	-0.257481	5.19765e-18
DHRS1	115817	0.279641	4.37809e-21		RUNX3	864	-0.257256	5.56512e-18
ADGRB2	576	0.279579	4.47014e-21		PLEK	5341	-0.257233	5.60398e-18
ZNF75A	7627	0.279387	4.76696e-21		CHI3L1	1116	-0.257095	5.846e-18
TRAPPC6A	79090	0.279357	4.81397e-21		PROM1	8842	-0.257092	5.84962e-18
MRFAP1	93621	0.279297	4.91175e-21		RBL1	5933	-0.256937	6.13206e-18
YJU2	55702	0.27922	5.04014e-21		CLCN5	1184	-0.25685	6.29629e-18
SPDEF	25803	0.279203	5.06842e-21		MDN1	23195	-0.256843	6.30954e-18
NEIL1	79661	0.279125	5.20175e-21		KLHL24	54800	-0.256741	6.50932e-18
SLC66A1	54896	0.279086	5.27108e-21		PLXNC1	10154	-0.256615	6.76291e-18
ABHD14A	25864	0.279051	5.33167e-21		TNFAIP8	25816	-0.256613	6.76608e-18
PEX10	5192	0.279029	5.37144e-21		CAMK2D	817	-0.256528	6.9445e-18
CCDC57	284001	0.278879	5.64766e-21		CYP39A1	51302	-0.256456	7.0967e-18
LRRC73	221424	0.278532	6.33877e-21		LOX	4015	-0.256384	7.25467e-18
SFSWAP	6433	0.278444	6.52818e-21		ROBO1	6091	-0.256293	7.45633e-18
ATG16L2	89849	0.278406	6.61106e-21		SLC25A43	203427	-0.256251	7.55156e-18
CFAP210	129881	0.278373	6.68386e-21		MFN1	55669	-0.256212	7.64167e-18
DOC2A	8448	0.278344	6.74838e-21		ADAM10	102	-0.255969	8.22473e-18
ROPN1L	83853	0.278215	7.04381e-21		NEK7	140609	-0.255496	9.49033e-18
PLCD4	84812	0.278212	7.05042e-21		DOCK2	1794	-0.255485	9.52098e-18
GIPR	2696	0.278202	7.07554e-21		NAB1	4664	-0.255477	9.54566e-18
SNRNP25	79622	0.278057	7.42482e-21		YBX3P1	440359	-0.255219	1.0319e-17
DECR2	26063	0.277912	7.79083e-21		MGA	23269	-0.255162	1.04948e-17
MIB2	142678	0.277866	7.91051e-21		VPS54	51542	-0.255107	1.0673e-17
SPATA4	132851	0.277773	8.15907e-21		MGAT5	4249	-0.255056	1.08379e-17
ZNF174	7727	0.277603	8.63102e-21		MPZL2	10205	-0.255053	1.08455e-17
NSMCE1	197370	0.277579	8.70084e-21		CENPF	1063	-0.255034	1.09079e-17
DYNLRB1	83658	0.27734	9.41743e-21		CCR1	1230	-0.254993	1.1044e-17
ABCB8	11194	0.277085	1.02493e-20		GFPT2	9945	-0.254991	1.10527e-17
MMEL1	79258	0.27706	1.03334e-20		GBP5	115362	-0.254931	1.12549e-17
WASH3P	374666	0.277037	1.04116e-20		CGAS	115004	-0.254879	1.14327e-17
GNG3	2785	0.276929	1.07907e-20		MARK1	4139	-0.254735	1.19388e-17
ZBTB42	100128927	0.276919	1.08271e-20		B3GNT3	10331	-0.254726	1.19704e-17
DENND6B	414918	0.276902	1.08875e-20		SLC25A13	10165	-0.254674	1.21591e-17
MACROD1	28992	0.276717	1.15739e-20		CSNK2A3	283106	-0.254427	1.30957e-17
BAIAP3	8938	0.276619	1.19567e-20		LYZ	4069	-0.254275	1.37105e-17
KIAA0319L	79932	0.276441	1.26785e-20		AQP9	366	-0.253909	1.52995e-17
ZNF256	10172	0.276396	1.28694e-20		DOCK4	9732	-0.253848	1.55848e-17
PRRG2	5639	0.276351	1.30601e-20		TOX	9760	-0.253844	1.56e-17
ENTPD8	377841	0.27632	1.31967e-20		HLA-DOB	3112	-0.253809	1.5768e-17
CASTOR1	652968	0.276233	1.35786e-20		LIX1L	128077	-0.25375	1.60457e-17
DNAJC12	56521	0.275977	1.47754e-20		TMEM39A	55254	-0.253717	1.62054e-17
SPATA24	202051	0.275906	1.51245e-20		GLIPR2	152007	-0.253583	1.68728e-17
SPRN	503542	0.275678	1.63017e-20		ZC3H15	55854	-0.25358	1.68885e-17
NECTIN2	5819	0.275604	1.6706e-20		SH3GLB1	51100	-0.253483	1.73839e-17
IP6K2	51447	0.27555	1.70077e-20		MAP3K5	4217	-0.253422	1.7706e-17
COQ7	10229	0.275468	1.7469e-20		IKZF3	22806	-0.253415	1.7739e-17
SRP14	6727	0.275365	1.80742e-20		DARS1	1615	-0.253325	1.82282e-17
ENKD1	84080	0.27533	1.82797e-20		SSPN	8082	-0.253228	1.87599e-17
RFX1	5989	0.275326	1.8305e-20		MCMBP	79892	-0.253208	1.88721e-17
JOSD2	126119	0.275319	1.83447e-20		PFKFB2	5208	-0.253034	1.98831e-17
EID2B	126272	0.27511	1.96488e-20		ABTB2	25841	-0.253022	1.99517e-17
MBOAT7	79143	0.275	2.0375e-20		TOR1AIP2	163590	-0.252857	2.09611e-17
BBC3	27113	0.274874	2.12299e-20		NUP205	23165	-0.252795	2.13562e-17
TAF6L	10629	0.274811	2.16746e-20		TMEM71	137835	-0.25277	2.15151e-17
CD2BP2	10421	0.274729	2.22685e-20		SLC16A1	6566	-0.2527	2.1964e-17
LAMTOR4	389541	0.274708	2.24208e-20		IKZF1	10320	-0.252555	2.29382e-17
SLC25A42	284439	0.274636	2.2953e-20		MICAL3	57553	-0.252508	2.32648e-17
SUOX	6821	0.274627	2.30211e-20		PRPF40A	55660	-0.252504	2.32909e-17
NXNL2	158046	0.274623	2.30564e-20		TAB2	23118	-0.252461	2.35872e-17
CLASRP	11129	0.274534	2.37377e-20		CYSLTR2	57105	-0.252375	2.42029e-17
GATA3	2625	0.274434	2.45262e-20		SLC1A3	6507	-0.25232	2.46016e-17
NDUFB10	4716	0.274212	2.63691e-20		TAF4B	6875	-0.252229	2.5278e-17
NDUFAF3	25915	0.27411	2.72669e-20		SLC7A7	9056	-0.252122	2.60921e-17
SERPINB6	5269	0.273842	2.97675e-20		SVIL	6840	-0.252121	2.61054e-17
RASSF7	8045	0.273534	3.29117e-20		SNX20	124460	-0.252116	2.61414e-17
WFIKKN1	117166	0.273385	3.45498e-20		SPRTN	83932	-0.252009	2.6986e-17
AGBL2	79841	0.273302	3.54907e-20		STT3B	201595	-0.251983	2.71945e-17
UQCRQ	27089	0.27309	3.80358e-20		ARHGAP26	23092	-0.251878	2.80617e-17
SYTL1	84958	0.273084	3.81027e-20		ARL10	285598	-0.251749	2.91582e-17
NFKBIL1	4795	0.27307	3.82813e-20		SLC33A1	9197	-0.251743	2.92126e-17
BICRA	29998	0.272916	4.02536e-20		EVI2B	2124	-0.251684	2.97229e-17
PROCA1	147011	0.272753	4.24359e-20		CD80	941	-0.251605	3.04293e-17
SGSM2	9905	0.27274	4.26169e-20		KCNJ15	3772	-0.251526	3.11559e-17
ZFYVE19	84936	0.272495	4.61438e-20		DIPK2A	205428	-0.251427	3.20773e-17
PPP1R26	9858	0.27242	4.72875e-20		LGI2	55203	-0.251371	3.26201e-17
TTLL9	164395	0.272223	5.04151e-20		BROX	148362	-0.251352	3.28083e-17
DNAJC30	84277	0.272166	5.13518e-20		LONRF3	79836	-0.251305	3.32678e-17
ANXA9	8416	0.272134	5.18777e-20		USP34	9736	-0.251004	3.63678e-17
GRTP1	79774	0.271994	5.42957e-20		CREB5	9586	-0.250987	3.65558e-17
GPANK1	7918	0.271991	5.43513e-20		RNGTT	8732	-0.250948	3.6976e-17
CENATAC	338657	0.271988	5.44064e-20		PTCHD1	139411	-0.250902	3.74837e-17
NUDT22	84304	0.27193	5.54282e-20		LRRC58	116064	-0.250846	3.81081e-17
PRXL2B	127281	0.271904	5.58924e-20		CCDC71L	168455	-0.250811	3.85065e-17
SFXN2	118980	0.271875	5.64296e-20		STAG1	10274	-0.250647	4.04196e-17
THTPA	79178	0.271839	5.70862e-20		TET3	200424	-0.250633	4.05894e-17
PEX14	5195	0.271497	6.37732e-20		CP	1356	-0.250603	4.09537e-17
ZNF586	54807	0.271435	6.50687e-20		C3	718	-0.25055	4.15899e-17
LMAN2L	81562	0.271414	6.55006e-20		CSF2RB	1439	-0.250528	4.18645e-17
IGFBP2	3485	0.271392	6.59634e-20		FLNA	2316	-0.250518	4.1986e-17
FAM186A	121006	0.271022	7.43361e-20		TRIM59	286827	-0.250452	4.28209e-17
PNPLA4	8228	0.270793	8.0057e-20		GVINP1	387751	-0.250407	4.33893e-17
C7orf50	84310	0.27066	8.35442e-20		SMCHD1	23347	-0.250267	4.52163e-17
FAM53A	152877	0.270418	9.03214e-20		UBXN2A	165324	-0.249891	5.05185e-17
ASMTL	8623	0.270368	9.17811e-20		PTPRK	5796	-0.249738	5.28513e-17
VIPR1	7433	0.270279	9.44687e-20		MTM1	4534	-0.249679	5.37825e-17
TFF3	7033	0.270155	9.83136e-20		ITPRIP	85450	-0.249656	5.41478e-17
TSTD1	100131187	0.269941	1.05314e-19		PLA2G7	7941	-0.249615	5.47993e-17
LRRC26	389816	0.269909	1.06373e-19		NUDCD1	84955	-0.249525	5.62809e-17
ZNF599	148103	0.269581	1.18219e-19		C12orf4	57102	-0.249308	5.9985e-17
PAM16	51025	0.269495	1.21512e-19		ASPM	259266	-0.249248	6.10543e-17
SLC26A11	284129	0.269265	1.30824e-19		XPOT	11260	-0.249239	6.12172e-17
TMEM234	56063	0.268888	1.47595e-19		AMOTL1	154810	-0.249163	6.25922e-17
WDR18	57418	0.268847	1.49515e-19		SCYL2	55681	-0.248922	6.71903e-17
PCBD2	84105	0.268802	1.51702e-19		C1R	715	-0.248845	6.87222e-17
PAFAH1B3	5050	0.268765	1.5349e-19		CXADR	1525	-0.248803	6.9565e-17
DOK7	285489	0.26866	1.58724e-19		SERPINE2	5270	-0.248502	7.59829e-17
BAIAP2	10458	0.268434	1.70602e-19		SCPEP1	59342	-0.248488	7.6298e-17
IRX5	10265	0.268352	1.75141e-19		LNPK	80856	-0.24847	7.67081e-17
LY6G5C	80741	0.268099	1.89863e-19		CREG1	8804	-0.248455	7.70427e-17
C20orf204	284739	0.268046	1.93127e-19		KCNJ2	3759	-0.248422	7.77748e-17
RPH3AL	9501	0.268001	1.95916e-19		CAMK1D	57118	-0.248335	7.97934e-17
ALKBH6	84964	0.267868	2.04363e-19		SLC41A2	84102	-0.248322	8.00905e-17
NUDT6	11162	0.267835	2.06534e-19		STK17A	9263	-0.248174	8.36444e-17
ETV2	2116	0.26766	2.18355e-19		SYT11	23208	-0.248134	8.46315e-17
NEK8	284086	0.267651	2.18984e-19		BCL11B	64919	-0.248108	8.52794e-17
MRPL54	116541	0.267617	2.21362e-19		CD109	135228	-0.247981	8.85024e-17
TUT1	64852	0.267583	2.23751e-19		DPYSL3	1809	-0.247819	9.27758e-17
CHTF18	63922	0.267437	2.34417e-19		BEND6	221336	-0.247818	9.28193e-17
NOC4L	79050	0.267281	2.46313e-19		HRH1	3269	-0.247797	9.33693e-17
RARA	5914	0.267277	2.466e-19		SLC5A3	6526	-0.247697	9.61363e-17
IGDCC3	9543	0.267222	2.50999e-19		STX7	8417	-0.247661	9.71477e-17
NDUFC1	4717	0.267157	2.56255e-19		SLC2A12	154091	-0.247649	9.75033e-17
POLRMT	5442	0.266861	2.81403e-19		GART	2618	-0.247596	9.90344e-17
CAPN10	11132	0.266837	2.83559e-19		IRF4	3662	-0.247522	1.01168e-16
ATG4D	84971	0.266815	2.85561e-19		WDR3	10885	-0.247438	1.03697e-16
ZNF467	168544	0.266729	2.93503e-19		CDCA7	83879	-0.247416	1.04345e-16
PRKRIP1	79706	0.266728	2.93585e-19		CBFB	865	-0.247322	1.07252e-16
WASH7P	653635	0.266496	3.15975e-19		SF3B3	23450	-0.247251	1.09487e-16
TUSC2	11334	0.266226	3.44103e-19		IPMK	253430	-0.247172	1.12047e-16
REM2	161253	0.266199	3.47111e-19		LAD1	3898	-0.247169	1.12141e-16
BSCL2	26580	0.26619	3.48061e-19		BRCA2	675	-0.247139	1.13117e-16
WASH5P	375690	0.266067	3.61909e-19		MCM6	4175	-0.24702	1.17111e-16
GIGYF1	64599	0.266036	3.65487e-19		RAB3GAP1	22930	-0.246927	1.20322e-16
CST3	1471	0.265979	3.72118e-19		PANX1	24145	-0.246912	1.2086e-16
SRARP	149563	0.265937	3.77017e-19		CD86	942	-0.246765	1.26133e-16
NOP14-AS1	317648	0.265798	3.93987e-19		RCSD1	92241	-0.246756	1.2644e-16
MOAP1	64112	0.265668	4.10535e-19		ENO1	2023	-0.246642	1.3073e-16
SLC25A45	283130	0.26561	4.18036e-19		RAB8B	51762	-0.246597	1.3243e-16
TMEM91	641649	0.26556	4.24727e-19		PABPC3	5042	-0.246467	1.37522e-16
CRACDL	343990	0.265493	4.33747e-19		EGFL6	25975	-0.246293	1.44653e-16
C5AR2	27202	0.265442	4.40771e-19		TPR	7175	-0.246223	1.47629e-16
PALM	5064	0.26534	4.55133e-19		GUCY1B1	2983	-0.246099	1.53005e-16
TMUB2	79089	0.265258	4.67181e-19		ETV6	2120	-0.246022	1.56467e-16
DCAKD	79877	0.265217	4.73118e-19		GLG1	2734	-0.24587	1.63513e-16
GLI4	2738	0.265155	4.82464e-19		PTGER4	5734	-0.245818	1.65978e-16
GTF2F1	2962	0.265045	4.9951e-19		ELMO1	9844	-0.245744	1.69599e-16
ZNF785	146540	0.264778	5.43205e-19		RABGAP1L	9910	-0.245598	1.7688e-16
CSTPP1	79096	0.264722	5.52852e-19		GDI2	2665	-0.24543	1.85686e-16
TREX1	11277	0.264606	5.73401e-19		MYD88	4615	-0.245398	1.87404e-16
DHRS4L2	317749	0.264553	5.83096e-19		KIF14	9928	-0.245383	1.88219e-16
HAGHL	84264	0.264449	6.02513e-19		PLEKHA1	59338	-0.245226	1.96942e-16
ANKRD42	338699	0.264073	6.77788e-19		ILF2	3608	-0.244961	2.12587e-16
METTL22	79091	0.264068	6.78917e-19		NFIB	4781	-0.244928	2.14647e-16
PRKAB1	5564	0.263981	6.97732e-19		ZNF146	7705	-0.244767	2.24856e-16
DTX3	196403	0.263828	7.3195e-19		SMAD9	4093	-0.244669	2.31275e-16
FAM174B	400451	0.263758	7.47998e-19		AGO2	27161	-0.244602	2.35794e-16
MEAF6	64769	0.263741	7.51995e-19		AREL1	9870	-0.244446	2.46597e-16
DYNLRB2	83657	0.263718	7.57469e-19		MYCBP2	23077	-0.244441	2.4697e-16
CDAN1	146059	0.263675	7.67841e-19		IPO5	3843	-0.244284	2.58371e-16
YJU2B	81576	0.263447	8.24564e-19		TRAM2	9697	-0.244229	2.62436e-16
DGCR6L	85359	0.263439	8.2662e-19		RRAGD	58528	-0.244192	2.65249e-16
SSPOP	23145	0.263346	8.50946e-19		UBXN7	26043	-0.244116	2.71159e-16
LCA5L	150082	0.263262	8.73684e-19		IQGAP1	8826	-0.244115	2.71212e-16
RTEL1	51750	0.263192	8.9284e-19		LAX1	54900	-0.243934	2.85702e-16
GFRA1	2674	0.263175	8.97634e-19		L3MBTL4	91133	-0.243917	2.87073e-16
C6orf226	441150	0.263148	9.05295e-19		ANKH	56172	-0.243848	2.9284e-16
SNAPC4	6621	0.262953	9.62067e-19		SGTB	54557	-0.2438	2.96861e-16
ZNF263	10127	0.262385	1.14813e-18		UPF2	26019	-0.243723	3.03476e-16
FAM47E	100129583	0.262378	1.15084e-18		REV3L	5980	-0.243664	3.08669e-16
BRD8	10902	0.262278	1.18711e-18		KNL1	57082	-0.243638	3.10977e-16
PLPPR2	64748	0.262249	1.19786e-18		OPN3	23596	-0.243335	3.39164e-16
CCDC22	28952	0.262237	1.20241e-18		ISG20L2	81875	-0.243266	3.4594e-16
SPEN-AS1	729614	0.262217	1.20966e-18		RNF150	57484	-0.243178	3.54788e-16
UNKL	64718	0.262136	1.24079e-18		GPM6B	2824	-0.24316	3.56584e-16
CCDC74A	90557	0.262106	1.25219e-18		CDC73	79577	-0.243024	3.70659e-16
CFAP43	80217	0.262021	1.28595e-18		NAA15	80155	-0.24297	3.76479e-16
TEX45	374877	0.262007	1.2914e-18		ST6GAL1	6480	-0.242961	3.77486e-16
ALKBH4	54784	0.261954	1.31274e-18		MMS22L	253714	-0.242948	3.78802e-16
ERMARD	55780	0.261937	1.31993e-18		SH3PXD2B	285590	-0.242724	4.03878e-16
FASTK	10922	0.261935	1.32051e-18		MMP1	4312	-0.242721	4.04234e-16
SLC22A5	6584	0.261868	1.34856e-18		ARPC2	10109	-0.242697	4.07011e-16
ZNF524	147807	0.261711	1.41582e-18		MIS18BP1	55320	-0.242462	4.35184e-16
NPEPL1	79716	0.261688	1.42582e-18		POLR1B	84172	-0.242446	4.37242e-16
SUGP1	57794	0.261273	1.62138e-18		HS2ST1	9653	-0.242415	4.41121e-16
PRPF40B	25766	0.261244	1.63632e-18		EMILIN2	84034	-0.242402	4.42675e-16
NEURL1	9148	0.261223	1.64691e-18		ABCA1	19	-0.242316	4.53633e-16
C1orf159	54991	0.261181	1.6683e-18		NUP153	9972	-0.242295	4.56393e-16
ARHGEF16	27237	0.261154	1.68228e-18		SULF1	23213	-0.242282	4.58097e-16
GLS2	27165	0.261132	1.69371e-18		CD53	963	-0.242244	4.6314e-16
ZNF629	23361	0.261026	1.75035e-18		RIC1	57589	-0.242193	4.6987e-16
CNNM3	26505	0.260953	1.79064e-18		FOXC1	2296	-0.24218	4.71576e-16
WNK4	65266	0.260912	1.81309e-18		NECTIN3	25945	-0.242059	4.88103e-16
NDUFA3	4696	0.260909	1.81499e-18		UTP20	27340	-0.242017	4.93969e-16
C2orf27A	29798	0.260854	1.84622e-18		WASHC4	23325	-0.241991	4.97716e-16
ZGLP1	100125288	0.260834	1.8576e-18		FYTTD1	84248	-0.241924	5.07294e-16
POLM	27434	0.26081	1.87115e-18		CD274	29126	-0.241865	5.15794e-16
HSD17B8	7923	0.260698	1.93722e-18		NEXN	91624	-0.24183	5.21047e-16
RNF215	200312	0.260618	1.98561e-18		DLG1	1739	-0.241798	5.25745e-16
POLR2E	5434	0.260618	1.98591e-18		ZFP91	80829	-0.241743	5.33969e-16
CISD3	284106	0.260546	2.03015e-18		NCKAP1L	3071	-0.241727	5.36521e-16
FZR1	51343	0.260501	2.0588e-18		MBNL2	10150	-0.241698	5.40947e-16
PCYOX1L	78991	0.260251	2.22385e-18		RRP1B	23076	-0.241693	5.41672e-16
COG7	91949	0.26023	2.23805e-18		XPNPEP1	7511	-0.241655	5.47565e-16
PPP2R3B	28227	0.260126	2.3113e-18		CD3G	917	-0.241602	5.55775e-16
HCFC1R1	54985	0.260077	2.34609e-18		ZFR	51663	-0.241458	5.78957e-16
TFPT	29844	0.260007	2.39725e-18		ANP32E	81611	-0.241419	5.8548e-16
LRCH4	4034	0.25987	2.50095e-18		RCAN1	1827	-0.241399	5.88827e-16
KIF9	64147	0.259793	2.56099e-18		NCCRP1	342897	-0.241379	5.92133e-16
DALRD3	55152	0.259695	2.6392e-18		ITGAV	3685	-0.24131	6.0385e-16
STC2	8614	0.25958	2.73367e-18		HAS2	3037	-0.241269	6.10893e-16
CORT	1325	0.259366	2.91963e-18		ADAMDEC1	27299	-0.241147	6.32355e-16
RUNDC1	146923	0.259184	3.08743e-18		HPSE	10855	-0.241147	6.32358e-16
UBTF	7343	0.259179	3.09279e-18		TTC7A	57217	-0.240978	6.63418e-16
TRIM3	10612	0.259143	3.12663e-18		CDKL5	6792	-0.240957	6.67309e-16
B3GNT8	374907	0.259095	3.17328e-18		PROSER1	80209	-0.240921	6.74307e-16
CFAP69	79846	0.259021	3.24573e-18		SUCNR1	56670	-0.240878	6.82437e-16
SEMA3B	7869	0.25876	3.51635e-18		ABHD13	84945	-0.240784	7.00918e-16
TRAPPC12	51112	0.258759	3.51722e-18		FAM135A	57579	-0.240773	7.03036e-16
RHOB	388	0.258582	3.71315e-18		TLN1	7094	-0.240746	7.0836e-16
ADAT3	113179	0.258572	3.7243e-18		STK38	11329	-0.240698	7.1804e-16
MMP17	4326	0.258571	3.72537e-18		TMEM43	79188	-0.2405	7.59355e-16
STKLD1	169436	0.258483	3.82739e-18		RNF169	254225	-0.240346	7.9314e-16
ITPK1	3705	0.25848	3.83111e-18		MYO5A	4644	-0.240267	8.11195e-16
NAGLU	4669	0.258478	3.83377e-18		PDE4DIP	9659	-0.240221	8.21776e-16
SGTA	6449	0.258341	3.99796e-18		HEG1	57493	-0.24022	8.21901e-16
ZFYVE27	118813	0.258206	4.16604e-18		LMO7	4008	-0.240191	8.28586e-16
CDK9	1025	0.258189	4.18777e-18		ATAD2B	54454	-0.240179	8.31522e-16
N4BP3	23138	0.258132	4.26059e-18		KLHL6	89857	-0.240152	8.3786e-16
PRR14	78994	0.258065	4.34917e-18		IL22RA2	116379	-0.240139	8.4101e-16
ATP13A2	23400	0.257988	4.45194e-18		CHD1L	9557	-0.240061	8.59663e-16
SYNE4	163183	0.257954	4.49966e-18		ANKS6	203286	-0.239984	8.78429e-16
NTHL1	4913	0.257873	4.61209e-18		RIOK3	8780	-0.239949	8.8734e-16
IFT22	64792	0.257673	4.90183e-18		PIAS1	8554	-0.239818	9.20665e-16
RABL6	55684	0.257615	4.98996e-18		PFKP	5214	-0.239814	9.21698e-16
TSR3	115939	0.257527	5.12453e-18		LAMC2	3918	-0.239764	9.34731e-16
ZNF764	92595	0.257493	5.17825e-18		DKK1	22943	-0.239697	9.52536e-16
TLE6	79816	0.257491	5.1816e-18		AIM2	9447	-0.23969	9.54269e-16
ASPSCR1	79058	0.25746	5.23046e-18		BIRC3	330	-0.239492	1.00895e-15
TAPT1-AS1	202020	0.257195	5.67052e-18		ZNF521	25925	-0.239398	1.03599e-15
GOLGA2P5	55592	0.257095	5.84521e-18		NOTCH2	4853	-0.239398	1.0362e-15
PLIN5	440503	0.257015	5.98947e-18		MSANTD3	91283	-0.239294	1.06691e-15
RAB4B	53916	0.256972	6.06772e-18		THEMIS2	9473	-0.239159	1.10791e-15
CCNH	902	0.256898	6.20629e-18		PUM3	9933	-0.239141	1.11371e-15
TRUB2	26995	0.256863	6.27231e-18		FRRS1	391059	-0.239107	1.12441e-15
DHRS4L1	728635	0.256615	6.76236e-18		ABLIM1	3983	-0.239094	1.12836e-15
SIL1	64374	0.256554	6.88824e-18		GPC6	10082	-0.239046	1.14361e-15
CASKIN1	57524	0.256405	7.20768e-18		CCNY	219771	-0.238999	1.15896e-15
TMEM101	84336	0.256349	7.33156e-18		MDFIC	29969	-0.238897	1.19242e-15
CCNP	79935	0.256305	7.42933e-18		ATP2A2	488	-0.238883	1.19719e-15
COX8A	1351	0.25628	7.48583e-18		LRRC40	55631	-0.238836	1.21323e-15
PPT2	9374	0.256248	7.56009e-18		ROCK1	6093	-0.23871	1.25666e-15
H1-10	8971	0.256011	8.12195e-18		EXT2	2132	-0.238417	1.36415e-15
EOLA1	91966	0.255835	8.56672e-18		ATF2	1386	-0.2382	1.44963e-15
CHMP6	79643	0.255823	8.59729e-18		FMO2	2327	-0.238017	1.5255e-15
RECQL5	9400	0.255669	9.00759e-18		RPE	6120	-0.237853	1.59702e-15
INPP5J	27124	0.255518	9.42787e-18		ACTN1	87	-0.237772	1.63351e-15
ODAD4	83538	0.255494	9.4959e-18		KLHL20	27252	-0.237713	1.66079e-15
EVI5L	115704	0.255378	9.83313e-18		MFSD1	64747	-0.237711	1.6618e-15
MCRS1	10445	0.255189	1.04106e-17		ZNF280C	55609	-0.23766	1.68543e-15
TMEM203	94107	0.255109	1.06657e-17		STAM	8027	-0.237599	1.7146e-15
MBD3	53615	0.255101	1.06912e-17		PPARGC1B	133522	-0.237598	1.71508e-15
MAPK3	5595	0.255052	1.08489e-17		SLC16A7	9194	-0.237559	1.73376e-15
CHMP4B	128866	0.255043	1.0881e-17		TRIM22	10346	-0.237558	1.73415e-15
SLC22A17	51310	0.255035	1.09052e-17		RNF217	154214	-0.23751	1.75763e-15
BTBD2	55643	0.254893	1.13843e-17		AMMECR1	9949	-0.237458	1.78336e-15
DDX51	317781	0.254831	1.15968e-17		RSPO3	84870	-0.237302	1.86217e-15
CBX4	8535	0.25475	1.18826e-17		TTL	150465	-0.237239	1.89514e-15
DPCD	25911	0.254599	1.2438e-17		SBNO1	55206	-0.237088	1.97639e-15
GKAP1	80318	0.254346	1.34188e-17		PTPN4	5775	-0.236996	2.02762e-15
ZNF581	51545	0.254288	1.36533e-17		SPRED1	161742	-0.236554	2.29291e-15
ANKRD39	51239	0.254214	1.39616e-17		NUP155	9631	-0.236495	2.33033e-15
LIAS	11019	0.254186	1.40801e-17		HAPLN3	145864	-0.23646	2.35322e-15
PTPA	5524	0.254077	1.45464e-17		SLC34A2	10568	-0.236297	2.46183e-15
MAPT	4137	0.25405	1.46686e-17		EVI2A	2123	-0.236168	2.55137e-15
KCTD6	200845	0.253962	1.50571e-17		BCL11A	53335	-0.236066	2.62505e-15
MYO15B	80022	0.253934	1.51861e-17		RAI14	26064	-0.23598	2.68811e-15
GPX4	2879	0.25391	1.52957e-17		MTMR6	9107	-0.235928	2.72724e-15
PRR15	222171	0.253887	1.54023e-17		PHF6	84295	-0.235914	2.73724e-15
KLHDC9	126823	0.253831	1.56634e-17		NFATC3	4775	-0.235884	2.76063e-15
EME2	197342	0.253646	1.65563e-17		LTV1	84946	-0.235839	2.79466e-15
TLE3	7090	0.25364	1.65868e-17		PTCH1	5727	-0.235713	2.89383e-15
CA12	771	0.253531	1.7137e-17		PLOD2	5352	-0.235611	2.97639e-15
ATG4B	23192	0.253488	1.73597e-17		ZNF215	7762	-0.235607	2.97977e-15
TSSC4	10078	0.253327	1.82146e-17		PIK3CD	5293	-0.235541	3.03465e-15
SLC27A3	11000	0.253233	1.87363e-17		IWS1	55677	-0.235494	3.07488e-15
ZFTRAF1	50626	0.253046	1.98095e-17		ESYT2	57488	-0.235355	3.19488e-15
AURKAIP1	54998	0.253006	2.0047e-17		VLDLR	7436	-0.235286	3.25643e-15
ARL6IP4	51329	0.252927	2.0527e-17		MCFD2	90411	-0.235252	3.28679e-15
PPOX	5498	0.25289	2.07548e-17		CASP8AP2	9994	-0.235173	3.35895e-15
CALML6	163688	0.252862	2.09283e-17		DENND2C	163259	-0.234961	3.56131e-15
GREB1	9687	0.252577	2.27862e-17		CFH	3075	-0.234788	3.73478e-15
RBKS	64080	0.252572	2.28235e-17		ASXL2	55252	-0.234655	3.87417e-15
TNK1	8711	0.252509	2.3255e-17		ACBD3	64746	-0.234609	3.92389e-15
IRF4	84939	0.25247	2.3526e-17		SKAP2	8935	-0.234602	3.93129e-15
CCDC74B	91409	0.252371	2.42326e-17		ULBP2	80328	-0.234379	4.17924e-15
TADA3	10474	0.252367	2.42591e-17		LMO4	8543	-0.234317	4.25179e-15
SCN1B	6324	0.25236	2.43084e-17		KCMF1	56888	-0.234272	4.30452e-15
EPN1	29924	0.252327	2.45484e-17		MFGE8	4240	-0.234201	4.38911e-15
UBXN6	80700	0.252315	2.46368e-17		FBXO11	80204	-0.234164	4.43325e-15
KPTN	11133	0.252246	2.51483e-17		ACE2	59272	-0.234123	4.48379e-15
FIS1	51024	0.252195	2.55335e-17		KLF13	51621	-0.234099	4.51406e-15
CERS5	91012	0.252172	2.57073e-17		MYH9	4627	-0.233978	4.66577e-15
CCDC153	283152	0.25211	2.619e-17		ICE1	23379	-0.233921	4.73947e-15
EIF4EBP3	8637	0.251997	2.70824e-17		HDAC9	9734	-0.233898	4.76876e-15
ZNF419	79744	0.251944	2.75157e-17		STX6	10228	-0.233812	4.88258e-15
MMP24	10893	0.251862	2.81943e-17		USP12	219333	-0.233801	4.89732e-15
TCTN1	79600	0.251819	2.85536e-17		FAM168A	23201	-0.233646	5.11019e-15
ZGPAT	84619	0.251708	2.95178e-17		CCL20	6364	-0.233593	5.18462e-15
ZNF324B	388569	0.251698	2.96023e-17		ACVR1	90	-0.233567	5.22257e-15
SURF1	6834	0.251629	3.02104e-17		ANTXR2	118429	-0.233426	5.42779e-15
VAMP2	6844	0.251584	3.06236e-17		PTPN11	5781	-0.233417	5.44017e-15
EML2	24139	0.251533	3.10924e-17		DHX9	1660	-0.233283	5.64333e-15
NXPH3	11248	0.251532	3.11019e-17		A2ML1	144568	-0.233138	5.87179e-15
TMUB1	83590	0.251504	3.13597e-17		EPSTI1	94240	-0.233044	6.02482e-15
ARFRP1	10139	0.251312	3.31959e-17		NPAT	4863	-0.233028	6.05106e-15
ACOT1	641371	0.251281	3.35049e-17		ZHX1	11244	-0.233022	6.06118e-15
RAMP1	10267	0.251226	3.40515e-17		DEPDC7	91614	-0.232991	6.11292e-15
NR2F6	2063	0.250967	3.67648e-17		TNIP3	79931	-0.232947	6.18611e-15
GNMT	27232	0.250811	3.85081e-17		CXCL10	3627	-0.23287	6.31764e-15
REEP6	92840	0.250644	4.045e-17		CENPI	2491	-0.232827	6.39131e-15
TP53TG1	11257	0.250593	4.10727e-17		ITGB8	3696	-0.232797	6.44437e-15
TIMM13	26517	0.250541	4.1708e-17		TNFSF15	9966	-0.232791	6.45434e-15
GSDMD	79792	0.250539	4.17289e-17		CDH3	1001	-0.232543	6.90607e-15
PHYKPL	85007	0.250521	4.19506e-17		CYB5R4	51167	-0.232513	6.96213e-15
ZNF544	27300	0.250511	4.20771e-17		ATXN1L	342371	-0.232448	7.08712e-15
TMEM8B	51754	0.250432	4.30734e-17		NDUFS1	4719	-0.232352	7.27567e-15
EEIG1	399665	0.250367	4.39046e-17		PLEKHM3	389072	-0.23231	7.35881e-15
ANKRD9	122416	0.25035	4.41329e-17		CAB39	51719	-0.232303	7.37369e-15
SLC45A1	50651	0.250345	4.41939e-17		NMT2	9397	-0.232192	7.59777e-15
ASMTL-AS1	80161	0.250187	4.63083e-17		IFIH1	64135	-0.232191	7.59977e-15
ELP6	54859	0.25008	4.77835e-17		RNF19A	25897	-0.232182	7.61859e-15
PARK7	11315	0.25003	4.85009e-17		RIPK2	8767	-0.232176	7.63113e-15
ZNF547	284306	0.250003	4.88812e-17		PRKCQ	5588	-0.232073	7.84776e-15
URM1	81605	0.249953	4.96111e-17		CXCL5	6374	-0.232009	7.98547e-15
SULT1A2	6799	0.249945	4.97319e-17		CMTM1	113540	-0.231987	8.03346e-15
APOA1	335	0.249883	5.06408e-17		DPYD	1806	-0.231982	8.04578e-15
CPLANE2	79363	0.249879	5.07097e-17		PM20D2	135293	-0.231981	8.04776e-15
PRPF31	26121	0.24986	5.0995e-17		LIN9	286826	-0.231897	8.23199e-15
STK16	8576	0.249837	5.13398e-17		GOPC	57120	-0.231889	8.25183e-15
GSS	2937	0.249558	5.57351e-17		SLC24A4	123041	-0.23162	8.87635e-15
HIPK4	147746	0.249435	5.77815e-17		ARRDC3	57561	-0.231555	9.03442e-15
STPG3	441476	0.249222	6.15115e-17		LCP2	3937	-0.231505	9.15628e-15
TMCO6	55374	0.249141	6.29966e-17		SINHCAF	58516	-0.23143	9.34351e-15
PAN2	9924	0.249128	6.32478e-17		KIT	3815	-0.231275	9.74536e-15
PWWP2B	170394	0.248722	7.12316e-17		CD38	952	-0.231201	9.94355e-15
PGPEP1	54858	0.248709	7.15087e-17		BIN2	51411	-0.231175	1.00128e-14
COMMD4	54939	0.248627	7.32599e-17		POLR2D	5433	-0.231164	1.00414e-14
MVB12A	93343	0.248625	7.33016e-17		INTS6L	203522	-0.231102	1.02125e-14
RPP25L	138716	0.248604	7.37439e-17		SUV39H2	79723	-0.231037	1.03936e-14
MTERF2	80298	0.248511	7.57946e-17		CLDN1	9076	-0.231016	1.04543e-14
LINC00685	283981	0.248509	7.58226e-17		DHX33	56919	-0.230724	1.13101e-14
MFSD3	113655	0.248493	7.61818e-17		MFAP3L	9848	-0.230704	1.13717e-14
FBXO46	23403	0.248482	7.64204e-17		RHOQ	23433	-0.230698	1.13922e-14
UROD	7389	0.24841	7.80695e-17		SERPING1	710	-0.230623	1.16228e-14
FBXW9	84261	0.248363	7.91502e-17		GAS2L3	283431	-0.23059	1.17291e-14
HDHD3	81932	0.248316	8.02314e-17		CEP350	9857	-0.230549	1.18586e-14
RPUSD1	113000	0.248294	8.07441e-17		PDE7A	5150	-0.230517	1.19619e-14
RAB11B	9230	0.248284	8.09914e-17		GABRP	2568	-0.230512	1.19789e-14
CCS	9973	0.248268	8.13603e-17		AP1S2	8905	-0.230503	1.20068e-14
SLC27A4	10999	0.248222	8.24835e-17		PAK3	5063	-0.230501	1.20119e-14
DYNC2LI1	51626	0.248169	8.37665e-17		SATB1	6304	-0.230424	1.22658e-14
THAP8	199745	0.248058	8.65352e-17		CNOT9	9125	-0.230367	1.24567e-14
ZNF213	7760	0.248041	8.69563e-17		BIRC6	57448	-0.230342	1.25409e-14
FBF1	85302	0.247998	8.80671e-17		GAS1	2619	-0.230216	1.2971e-14
IVD	3712	0.247938	8.96229e-17		RAB3GAP2	25782	-0.230205	1.30113e-14
AKR7A3	22977	0.247904	9.04976e-17		PRKCI	5584	-0.230161	1.3166e-14
CCDC78	124093	0.247855	9.18042e-17		COA7	65260	-0.23013	1.32772e-14
RHBDF1	64285	0.247809	9.30487e-17		CCR2	729230	-0.230101	1.33796e-14
HID1	283987	0.247796	9.34043e-17		APOBEC3C	27350	-0.230052	1.3558e-14
MRPS26	64949	0.247743	9.48662e-17		PLXDC2	84898	-0.230018	1.36837e-14
DDAH2	23564	0.247702	9.60014e-17		DR1	1810	-0.22995	1.39353e-14
ZDHHC24	254359	0.247695	9.61905e-17		GPR174	84636	-0.229896	1.41397e-14
FAM110A	83541	0.247691	9.6327e-17		MXRA5	25878	-0.229871	1.42344e-14
NABP2	79035	0.247615	9.84762e-17		CHRNA5	1138	-0.229854	1.43017e-14
TMEM256	254863	0.247507	1.01622e-16		PRKAB2	5565	-0.229796	1.45238e-14
TEDC1	283643	0.24741	1.04546e-16		PPP4R2	151987	-0.22977	1.46276e-14
LMAN2	10960	0.247257	1.09294e-16		COLGALT1	79709	-0.229716	1.48407e-14
POC5	134359	0.247168	1.12178e-16		BRWD3	254065	-0.22968	1.49835e-14
ZNF577	84765	0.247167	1.12202e-16		DCBLD1	285761	-0.229667	1.50366e-14
ZNF211	10520	0.247138	1.13166e-16		SLC5A6	8884	-0.229596	1.5329e-14
FBXO15	201456	0.247132	1.13343e-16		NLN	57486	-0.22959	1.5354e-14
PPP1R12C	54776	0.246867	1.22442e-16		VNN1	8876	-0.229577	1.5405e-14
ZBTB17	7709	0.24685	1.23033e-16		SLC35C1	55343	-0.229518	1.565e-14
PFDN5	5204	0.246787	1.25304e-16		CD47	961	-0.229318	1.65166e-14
COLQ	8292	0.246738	1.271e-16		SLC8A1	6546	-0.229294	1.66218e-14
JUND	3727	0.246693	1.28783e-16		TRIP12	9320	-0.229292	1.66294e-14
CYB561D2	11068	0.246676	1.29437e-16		TTC13	79573	-0.229223	1.69401e-14
IK	3550	0.246347	1.42382e-16		PLSCR1	5359	-0.229221	1.69525e-14
MAP3K12	7786	0.246347	1.42383e-16		SLC7A1	6541	-0.229184	1.71191e-14
PIP5KL1	138429	0.246271	1.4557e-16		CXCL11	6373	-0.229108	1.74702e-14
EPS8L1	54869	0.246014	1.56832e-16		SIGLEC5	8778	-0.228991	1.80303e-14
PNPLA2	57104	0.246004	1.57294e-16		SLCO5A1	81796	-0.228905	1.84471e-14
ZNF835	90485	0.245979	1.58441e-16		LGR5	8549	-0.22883	1.88216e-14
NEURL4	84461	0.245941	1.60165e-16		ADAMTS5	11096	-0.228794	1.90054e-14
B4GAT1	11041	0.245927	1.60843e-16		VCAN	1462	-0.228743	1.92663e-14
MIDN	90007	0.245629	1.75313e-16		LIMK2	3985	-0.22872	1.93872e-14
RNF40	9810	0.245587	1.7747e-16		USP9X	8239	-0.228701	1.94813e-14
NT5M	56953	0.245559	1.78875e-16		FERMT1	55612	-0.228666	1.9668e-14
FAHD2B	151313	0.245506	1.81638e-16		TGFBRAP1	9392	-0.22861	1.99614e-14
TP53I13	90313	0.245503	1.81842e-16		GPR55	9290	-0.228586	2.00909e-14
PAOX	196743	0.245492	1.82397e-16		F5	2153	-0.22854	2.03398e-14
TOLLIP	54472	0.245466	1.83755e-16		PLCH1	23007	-0.228514	2.04836e-14
ACOT4	122970	0.245453	1.84449e-16		MYLK	4638	-0.228509	2.05111e-14
APOM	55937	0.245413	1.86603e-16		DIAPH1	1729	-0.22848	2.06681e-14
TCEA3	6920	0.245398	1.87441e-16		PHTF2	57157	-0.228402	2.11073e-14
CUTA	51596	0.24533	1.91159e-16		CLIP4	79745	-0.228401	2.11124e-14
PTDSS2	81490	0.245276	1.94145e-16		UBA2	10054	-0.228344	2.14354e-14
GATD1	347862	0.24514	2.01928e-16		DPP4	1803	-0.228249	2.19869e-14
FDX2	112812	0.24491	2.15767e-16		RBFOX2	23543	-0.228159	2.25173e-14
PDZK1	5174	0.244853	2.19297e-16		BTG3	10950	-0.228125	2.27249e-14
PHF7	51533	0.244833	2.20588e-16		SRSF12	135295	-0.228111	2.2809e-14
FGFR3	2261	0.244424	2.4816e-16		PALM2AKAP2	445815	-0.228027	2.33247e-14
RAB3A	5864	0.244412	2.48993e-16		FN1	2335	-0.227917	2.40214e-14
DCTN3	11258	0.244322	2.55567e-16		ACER3	55331	-0.227876	2.42833e-14
SNHG7	84973	0.244258	2.60278e-16		PCDH18	54510	-0.227862	2.43768e-14
CATSPERG	57828	0.244109	2.71631e-16		IGF2BP3	10643	-0.227798	2.47936e-14
ESR1	2099	0.244097	2.72625e-16		ZNF644	84146	-0.227719	2.53213e-14
RPS15	6209	0.24409	2.73182e-16		IDO1	3620	-0.227634	2.59006e-14
RIMS4	140730	0.243958	2.83725e-16		SRD5A1	6715	-0.227582	2.62624e-14
EMX1	2016	0.243824	2.94823e-16		MED14	9282	-0.22755	2.64863e-14
SYNC	81493	0.243785	2.98158e-16		LGMN	5641	-0.227519	2.67058e-14
NSUN5P1	155400	0.243719	3.03874e-16		FAM20A	54757	-0.227503	2.68179e-14
TADA2B	93624	0.243647	3.10156e-16		ACOT9	23597	-0.227432	2.73321e-14
NTN5	126147	0.243601	3.14252e-16		TAP2	6891	-0.227322	2.81437e-14
BCKDK	10295	0.243586	3.15601e-16		DAB2	1601	-0.227162	2.93648e-14
TCEAL4	79921	0.243539	3.19879e-16		BIRC2	329	-0.227073	3.00634e-14
NME4	4833	0.243471	3.26217e-16		IDE	3416	-0.227041	3.03197e-14
CAMK2B	816	0.243452	3.27962e-16		FOXO1	2308	-0.226909	3.13996e-14
MPND	84954	0.243434	3.29639e-16		PDK1	5163	-0.226871	3.17178e-14
CCNL2	81669	0.243424	3.3064e-16		RFWD3	55159	-0.226836	3.20165e-14
HOOK2	29911	0.243381	3.34724e-16		PAPSS1	9061	-0.226656	3.35807e-14
TRPV1	7442	0.243353	3.37447e-16		RECK	8434	-0.226645	3.36836e-14
ARFGAP1	55738	0.243227	3.49839e-16		PTGS2	5743	-0.226535	3.46777e-14
SFI1	9814	0.243208	3.51747e-16		RNMT	8731	-0.226511	3.48996e-14
THSD1P1	374500	0.243047	3.68242e-16		THAP12	5612	-0.2264	3.59419e-14
CTDSP1	58190	0.243027	3.70394e-16		PTGFR	5737	-0.226346	3.64553e-14
PIH1D2	120379	0.242833	3.91461e-16		TRAPPC10	7109	-0.226241	3.74858e-14
THOP1	7064	0.242754	4.0037e-16		STK4	6789	-0.226113	3.87709e-14
AARSD1	80755	0.242734	4.0273e-16		SRGN	5552	-0.226092	3.89829e-14
ZNF821	55565	0.242626	4.15357e-16		AGTPBP1	23287	-0.226078	3.91282e-14
PEX16	9409	0.242506	4.29811e-16		WDFY1	57590	-0.225985	4.01052e-14
COPZ1	22818	0.242499	4.30683e-16		FERMT2	10979	-0.225676	4.35085e-14
LRRC23	10233	0.242422	4.40235e-16		NLRC5	84166	-0.225664	4.36528e-14
METTL27	155368	0.24242	4.40447e-16		KIF21B	23046	-0.225653	4.37716e-14
ZNF296	162979	0.242379	4.45616e-16		MPZL3	196264	-0.225606	4.4318e-14
SERF1A	8293	0.242347	4.49677e-16		RASSF4	83937	-0.225602	4.43676e-14
VPS25	84313	0.242337	4.51012e-16		ADA2	51816	-0.225558	4.48833e-14
PPP1R32	220004	0.242295	4.56381e-16		NCAPD2	9918	-0.22554	4.51e-14
ROMO1	140823	0.242244	4.63088e-16		CD96	10225	-0.22552	4.53439e-14
VPS52	6293	0.242177	4.71968e-16		KLF12	11278	-0.225488	4.57206e-14
PLEKHJ1	55111	0.24202	4.9351e-16		P2RX7	5027	-0.225472	4.59101e-14
MAG	4099	0.242011	4.94809e-16		CD28	940	-0.225322	4.77708e-14
MRPL22	29093	0.241835	5.2023e-16		NRP1	8829	-0.225297	4.80777e-14
ZBTB7A	51341	0.241833	5.20489e-16		SLC12A8	84561	-0.225239	4.88148e-14
RNF5	6048	0.241832	5.20652e-16		WNT2	7472	-0.225194	4.94084e-14
CPT1B	1375	0.241736	5.35091e-16		CCL18	6362	-0.225085	5.08335e-14
PPP1R16A	84988	0.241659	5.46863e-16		NIPAL1	152519	-0.225064	5.11178e-14
ACTMAP	284325	0.241593	5.57246e-16		MCTP1	79772	-0.225047	5.13539e-14
C1orf122	127687	0.241524	5.683e-16		HSD17B12	51144	-0.225027	5.1625e-14
SIX5	147912	0.241405	5.87804e-16		KCNA3	3738	-0.224983	5.22204e-14
ZNF563	147837	0.241392	5.8993e-16		RANBP2	5903	-0.224934	5.29037e-14
SIVA1	10572	0.241378	5.92374e-16		ZBTB38	253461	-0.224872	5.37629e-14
NME5	8382	0.241342	5.98357e-16		SLC2A14	144195	-0.224845	5.41486e-14
ATP5ME	521	0.241333	5.99958e-16		GPATCH11	253635	-0.224844	5.4164e-14
AFF3	3899	0.24129	6.07373e-16		PLIN2	123	-0.224725	5.58885e-14
COQ8B	79934	0.241249	6.14323e-16		TNFSF8	944	-0.224522	5.89456e-14
KLHDC2	23588	0.241153	6.31356e-16		INHBA	3624	-0.224519	5.89919e-14
SPATA20	64847	0.241105	6.39941e-16		AFF2	2334	-0.224391	6.10069e-14
ASTN2	23245	0.241099	6.41111e-16		ERO1A	30001	-0.224364	6.14406e-14
ALDH16A1	126133	0.241085	6.43709e-16		CXCL8	3576	-0.224281	6.27821e-14
SEPTIN7P2	641977	0.241082	6.44167e-16		CCR5	1234	-0.224046	6.67747e-14
AKT1S1	84335	0.240993	6.60574e-16		TANC1	85461	-0.224027	6.71034e-14
ATP6V0B	533	0.240905	6.77332e-16		TSPAN2	10100	-0.223979	6.79462e-14
NUDC	10726	0.240902	6.77878e-16		FNIP2	57600	-0.223928	6.88628e-14
RNASEH2C	84153	0.240864	6.85247e-16		RGMA	56963	-0.22391	6.91771e-14
EGLN2	112398	0.240853	6.87308e-16		EMP1	2012	-0.22381	7.1016e-14
ZDHHC11	79844	0.240753	7.07015e-16		IARS1	3376	-0.223683	7.34162e-14
CYB5R1	51706	0.240749	7.07797e-16		TRIM2	23321	-0.223571	7.55976e-14
OVOL2	58495	0.240647	7.28616e-16		GREM1	26585	-0.223518	7.66411e-14
GRIK4	2900	0.240643	7.2941e-16		POGLUT2	79070	-0.223491	7.71927e-14
OGFR	11054	0.24064	7.29975e-16		UCK2	7371	-0.223478	7.74601e-14
GCDH	2639	0.240597	7.38927e-16		TMOD2	29767	-0.223422	7.85992e-14
MRPS36	92259	0.240568	7.45008e-16		CLPX	10845	-0.223338	8.03238e-14
SRRM3	222183	0.240552	7.4832e-16		TAGLN2	8407	-0.223207	8.31164e-14
PRKCZ	5590	0.240511	7.57093e-16		SMC4	10051	-0.223193	8.34357e-14
INCA1	388324	0.240415	7.77904e-16		B3GNT2	10678	-0.223027	8.71062e-14
MTLN	205251	0.240378	7.86051e-16		INO80D	54891	-0.223023	8.7199e-14
DPH7	92715	0.240326	7.97821e-16		MAP2K1	5604	-0.222993	8.78807e-14
PIH1D1	55011	0.240199	8.26886e-16		KIF2A	3796	-0.22298	8.81966e-14
KANK3	256949	0.240021	8.69344e-16		ADTRP	84830	-0.222851	9.11997e-14
IER3	8870	0.240008	8.72558e-16		LCP1	3936	-0.222687	9.518e-14
ZG16B	124220	0.240002	8.74038e-16		BARD1	580	-0.222573	9.80439e-14
OXLD1	339229	0.239868	9.07801e-16		TASOR2	54906	-0.22256	9.83574e-14
ZNF554	115196	0.239654	9.64084e-16		PAPPA	5069	-0.222532	9.90878e-14
NPRL3	8131	0.239615	9.74843e-16		RSPRY1	89970	-0.222517	9.94609e-14
SUGT1P3	283507	0.23959	9.81504e-16		GPN1	11321	-0.22249	1.00165e-13
BCL7C	9274	0.239579	9.8471e-16		GARS1	2617	-0.222466	1.00803e-13
ASL	435	0.239576	9.85401e-16		IGSF10	285313	-0.222415	1.02143e-13
CDK10	8558	0.239576	9.85517e-16		FBXO32	114907	-0.222411	1.02251e-13
ECI2	10455	0.239563	9.8907e-16		MNDA	4332	-0.22234	1.04156e-13
SLC44A4	80736	0.239538	9.95954e-16		SYK	6850	-0.222294	1.05393e-13
NEURL2	140825	0.239508	1.00445e-15		SLAMF1	6504	-0.222242	1.06842e-13
DRG2	1819	0.239484	1.01128e-15		SLC6A14	11254	-0.222156	1.09234e-13
TRIM28	10155	0.239479	1.01286e-15		DGKG	1608	-0.222054	1.12153e-13
CTBP1	1487	0.239399	1.03564e-15		DSTYK	25778	-0.222036	1.12683e-13
GSTM3	2947	0.239351	1.04988e-15		MCF2L2	23101	-0.222032	1.12808e-13
CZIB	54987	0.239273	1.0731e-15		BAG2	9532	-0.222024	1.13041e-13
ING2	3622	0.239251	1.07985e-15		CRLF3	51379	-0.222001	1.13716e-13
TTC21A	199223	0.239155	1.10922e-15		PDE4B	5142	-0.221992	1.13985e-13
SRSF5	6430	0.239055	1.14091e-15		PAFAH1B2	5049	-0.221968	1.14702e-13
WFS1	7466	0.238991	1.16156e-15		ESYT3	83850	-0.221883	1.17234e-13
TRIM8	81603	0.238948	1.17549e-15		TAF2	6873	-0.221789	1.20141e-13
DOHH	83475	0.238855	1.20676e-15		TFAM	7019	-0.221733	1.2188e-13
ACTL10	170487	0.238844	1.21039e-15		OGFRL1	79627	-0.221712	1.22567e-13
STK19	8859	0.238827	1.21635e-15		SMCO4	56935	-0.221594	1.26359e-13
VN1R1	57191	0.238808	1.22259e-15		SMAD2	4087	-0.221578	1.26859e-13
BBOF1	80127	0.238781	1.2321e-15		LPP	4026	-0.221497	1.29554e-13
ZNHIT1	10467	0.238745	1.24453e-15		CREB1	1385	-0.221478	1.30213e-13
WDR6	11180	0.238701	1.26007e-15		ST3GAL6	10402	-0.221436	1.31622e-13
MXD4	10608	0.238582	1.30245e-15		SSR3	6747	-0.221417	1.32254e-13
ARFGAP2	84364	0.238413	1.36573e-15		CLASP1	23332	-0.221398	1.32934e-13
HSPB1	3315	0.238209	1.4458e-15		GTF3C3	9330	-0.221388	1.33254e-13
AKAP17A	8227	0.238122	1.4817e-15		THEMIS	387357	-0.221265	1.37555e-13
VMAC	400673	0.238015	1.52669e-15		C2orf88	84281	-0.221246	1.38238e-13
TBX6	6911	0.237885	1.58286e-15		CRABP1	1381	-0.221238	1.38524e-13
TPSG1	25823	0.237885	1.5831e-15		MAPK14	1432	-0.221167	1.41083e-13
FOXA1	3169	0.237812	1.6154e-15		ARHGAP30	257106	-0.221142	1.41983e-13
WDR73	84942	0.237777	1.63123e-15		RNF19B	127544	-0.221131	1.42415e-13
TUBB4B	10383	0.237753	1.64215e-15		MLKL	197259	-0.221124	1.42646e-13
NICN1	84276	0.237749	1.64408e-15		CPVL	54504	-0.221079	1.44312e-13
MRPL52	122704	0.237737	1.64972e-15		SMOC1	64093	-0.221065	1.44845e-13
ZRSR2	8233	0.237719	1.65793e-15		SIRPB2	284759	-0.220982	1.47973e-13
PRPF6	24148	0.237712	1.66111e-15		RASA3	22821	-0.220837	1.53606e-13
ZNF408	79797	0.237654	1.68841e-15		GPR176	11245	-0.220783	1.55768e-13
CATIP	375307	0.237631	1.69937e-15		ECT2	1894	-0.220754	1.56942e-13
NUMA1	4926	0.237504	1.76052e-15		PUS7	54517	-0.220751	1.57053e-13
TSC2	7249	0.2373	1.86345e-15		ZNF292	23036	-0.220646	1.61343e-13
SLX1B	79008	0.237294	1.86627e-15		GLIS3	169792	-0.220633	1.61902e-13
OGG1	4968	0.237274	1.87665e-15		CHRFAM7A	89832	-0.220368	1.73338e-13
SPATA41	388182	0.237209	1.91108e-15		EXT1	2131	-0.220329	1.75085e-13
HDGFL2	84717	0.23717	1.93191e-15		LEPROT	54741	-0.220302	1.76282e-13
ZC3H10	84872	0.237123	1.95764e-15		SCIMP	388325	-0.220257	1.78332e-13
VRK3	51231	0.237012	2.01862e-15		CXCL9	4283	-0.220178	1.81996e-13
CFAP46	255352	0.236933	2.06388e-15		SLAMF7	57823	-0.220076	1.86827e-13
POLR2I	5438	0.236849	2.11252e-15		PROS1	5627	-0.220034	1.88864e-13
CCDC125	202243	0.23676	2.16529e-15		PERP	64065	-0.219992	1.90896e-13
NDUFB11	54539	0.23662	2.25084e-15		MAGT1	84061	-0.219976	1.91677e-13
DXO	1797	0.236534	2.3053e-15		SGK1	6446	-0.219974	1.91777e-13
ISOC2	79763	0.236528	2.30946e-15		TSHZ2	128553	-0.219897	1.95611e-13
ZNF584	201514	0.236525	2.3114e-15		EFNA5	1946	-0.219854	1.97768e-13
HPN	3249	0.236471	2.34584e-15		FILIP1L	11259	-0.21982	1.99527e-13
UCKL1	54963	0.236416	2.3823e-15		MPEG1	219972	-0.219808	2.001e-13
CFAP53	220136	0.236351	2.42526e-15		CDC42SE1	56882	-0.219775	2.01846e-13
TMEM229B	161145	0.236333	2.43783e-15		TRRAP	8295	-0.21975	2.03138e-13
HDAC7	51564	0.236299	2.4609e-15		TEX10	54881	-0.219736	2.03838e-13
CACNA1F	778	0.236296	2.46276e-15		ACSL6	23305	-0.219727	2.04336e-13
MOSPD3	64598	0.236112	2.59179e-15		PARP15	165631	-0.219727	2.04347e-13
BICDL2	146439	0.236096	2.60324e-15		ZC3H12B	340554	-0.219658	2.0796e-13
GNB2	2783	0.236071	2.62077e-15		TIGIT	201633	-0.219655	2.08123e-13
C1orf56	54964	0.23605	2.63637e-15		RAD54L2	23132	-0.219575	2.12442e-13
SLC22A18	5002	0.236009	2.66616e-15		NXN	64359	-0.219562	2.13117e-13
NHERF1	9368	0.235904	2.74528e-15		PGM2	55276	-0.219505	2.16266e-13
MATCAP1	653319	0.235886	2.75862e-15		GTPBP4	23560	-0.219504	2.1636e-13
DOLPP1	57171	0.235879	2.76451e-15		CSNK2A2	1459	-0.219467	2.18402e-13
SLC7A9	7919	0.235864	2.77579e-15		GSK3B	2932	-0.219407	2.21772e-13
ZFYVE28	57732	0.235796	2.82811e-15		GNA13	10672	-0.219393	2.2255e-13
NDUFA13	51079	0.235707	2.89845e-15		C5orf46	389336	-0.219277	2.29295e-13
CROCCP2	84809	0.235528	3.0456e-15		EN1	2019	-0.219227	2.32235e-13
CMBL	134147	0.235415	3.1425e-15		DOCK8	81704	-0.219078	2.41206e-13
PLXNB1	5364	0.235409	3.14751e-15		KCNQ4	9132	-0.219057	2.42558e-13
NPHP1	4867	0.235406	3.14981e-15		HIPK3	10114	-0.219052	2.4283e-13
EMC10	284361	0.235336	3.21195e-15		NBEAL1	65065	-0.219002	2.45933e-13
SGSH	6448	0.23529	3.253e-15		TAF13	6884	-0.218992	2.46584e-13
FKBP2	2286	0.235277	3.2647e-15		SLC25A53	401612	-0.218891	2.53045e-13
SUSD3	203328	0.235268	3.27277e-15		SPRING1	79794	-0.218797	2.59201e-13
HDDC3	374659	0.235145	3.38549e-15		KIF20B	9585	-0.21875	2.62293e-13
TUBA3E	112714	0.235079	3.44775e-15		KANSL1L	151050	-0.21863	2.70451e-13
ZNF528	84436	0.234945	3.57688e-15		LRP8	7804	-0.218628	2.70559e-13
TIGD3	220359	0.234939	3.58347e-15		HLA-DRA	3122	-0.218559	2.75363e-13
ARSG	22901	0.234841	3.68077e-15		SDE2	163859	-0.21848	2.80964e-13
DGKQ	1609	0.234826	3.69595e-15		CD200	4345	-0.218428	2.84698e-13
RHOD	29984	0.23481	3.71274e-15		PTDSS1	9791	-0.218373	2.88747e-13
SNTA1	6640	0.234772	3.75139e-15		FBXO28	23219	-0.218278	2.95847e-13
TECR	9524	0.23473	3.79484e-15		GPR156	165829	-0.218269	2.96516e-13
B3GALT6	126792	0.234708	3.81785e-15		PDZD2	23037	-0.218176	3.03603e-13
TYSND1	219743	0.234675	3.85331e-15		CALHM5	254228	-0.218051	3.13427e-13
KCTD13	253980	0.234645	3.88467e-15		SLC41A1	254428	-0.217987	3.18539e-13
AGR3	155465	0.234438	4.11197e-15		GPR141	353345	-0.217978	3.19263e-13
NISCH	11188	0.234416	4.13712e-15		MRC1	4360	-0.217891	3.26436e-13
FNDC11	79025	0.2344	4.15567e-15		SLC12A6	9990	-0.217645	3.474e-13
HARS1	3035	0.23435	4.21352e-15		MARCO	8685	-0.217613	3.50268e-13
GDI1	2664	0.234208	4.38089e-15		ANO6	196527	-0.217492	3.61213e-13
TBC1D13	54662	0.234163	4.4345e-15		CCR4	1233	-0.217486	3.61702e-13
TNRC18	84629	0.234123	4.48359e-15		FMO1	2326	-0.217472	3.63036e-13
NOL3	8996	0.234097	4.51575e-15		CCL8	6355	-0.217471	3.6314e-13
MED29	55588	0.234046	4.57944e-15		ITGA1	3672	-0.217328	3.76534e-13
SCUBE2	57758	0.233945	4.70862e-15		PNRC1	10957	-0.217191	3.89839e-13
NAIF1	203245	0.233943	4.71097e-15		PDIA6	10130	-0.217188	3.90103e-13
MMAB	326625	0.23394	4.7153e-15		IL21R	50615	-0.217162	3.92628e-13
FSIP1	161835	0.23382	4.87206e-15		PLAUR	5329	-0.217037	4.0533e-13
NAGS	162417	0.233802	4.89695e-15		PCYT1A	5130	-0.217035	4.0552e-13
DDX41	51428	0.233771	4.9382e-15		PVR	5817	-0.216997	4.09415e-13
RNF126	55658	0.233714	5.01569e-15		MKI67	4288	-0.216986	4.10549e-13
ADSS1	122622	0.233712	5.01838e-15		OPTN	10133	-0.216887	4.20927e-13
SDC4	6385	0.233637	5.12328e-15		KRAS	3845	-0.216883	4.21373e-13
CCDC9	26093	0.233502	5.31634e-15		RCBTB2	1102	-0.216622	4.5013e-13
ZNF691	51058	0.23346	5.37758e-15		AGPAT4	56895	-0.21655	4.58398e-13
SAFB2	9667	0.233452	5.38824e-15		KIAA1671	85379	-0.216541	4.59408e-13
MICOS13	125988	0.233334	5.56521e-15		KCTD12	115207	-0.216532	4.60372e-13
RBM42	79171	0.233308	5.60566e-15		RAPGEF2	9693	-0.216522	4.61599e-13
PLA2G6	8398	0.233282	5.6459e-15		CDIN1	84529	-0.216491	4.65246e-13
ZNF436-AS1	148898	0.233204	5.76673e-15		CXCL1	2919	-0.216464	4.68341e-13
SPSB2	84727	0.233142	5.86546e-15		MME	4311	-0.216448	4.70278e-13
NDUFB7	4713	0.233053	6.00907e-15		FSTL1	11167	-0.216447	4.70439e-13
SF3A2	8175	0.233005	6.08838e-15		DLAT	1737	-0.216408	4.75038e-13
KIFC2	90990	0.232987	6.11877e-15		NUP93	9688	-0.216357	4.81223e-13
AGR2	10551	0.232914	6.24229e-15		MSH6	2956	-0.216351	4.81908e-13
ADIRF	10974	0.232909	6.25116e-15		PDE3A	5139	-0.216141	5.08162e-13
KLHL17	339451	0.232865	6.32521e-15		TRPV6	55503	-0.216139	5.08391e-13
FPGS	2356	0.23286	6.33422e-15		AKAP13	11214	-0.216125	5.10179e-13
TCEAL5	340543	0.232843	6.3633e-15		KCNN4	3783	-0.216111	5.11956e-13
MICALL2	79778	0.232828	6.39032e-15		FZD7	8324	-0.216105	5.12752e-13
PTGR2	145482	0.232777	6.47955e-15		POGK	57645	-0.216061	5.18475e-13
UQCR11	10975	0.232769	6.49335e-15		SKIL	6498	-0.216039	5.21391e-13
MAP3K10	4294	0.232722	6.57803e-15		GTF2A1	2957	-0.215998	5.26774e-13
RABGGTA	5875	0.232717	6.58637e-15		BST1	683	-0.215983	5.28697e-13
PMPCA	23203	0.232703	6.61243e-15		SFRP1	6422	-0.215949	5.33226e-13
RAB1B	81876	0.232566	6.86383e-15		ITGA9	3680	-0.215828	5.49708e-13
EMC9	51016	0.232552	6.88988e-15		BUB1	699	-0.215814	5.51689e-13
KAT2A	2648	0.232489	7.00853e-15		PID1	55022	-0.215714	5.65775e-13
TSR2	90121	0.232366	7.24663e-15		DPF3	8110	-0.215635	5.77055e-13
DNAJC4	3338	0.232291	7.39639e-15		USP31	57478	-0.215537	5.91405e-13
PAF1	54623	0.232251	7.47686e-15		PIKFYVE	200576	-0.215509	5.95624e-13
DNAI1	27019	0.232194	7.59509e-15		GNG2	54331	-0.215446	6.05051e-13
AGER	177	0.232191	7.60063e-15		CRYAB	1410	-0.215396	6.12789e-13
PMS2P2	5380	0.232181	7.62078e-15		NBPF10	100132406	-0.215391	6.13486e-13
TTC8	123016	0.232129	7.7291e-15		CD163	9332	-0.215354	6.19267e-13
POLR2L	5441	0.231997	8.0128e-15		LRRC37A4P	55073	-0.215342	6.21096e-13
MED7	9443	0.231994	8.0189e-15		POGLUT3	143888	-0.21534	6.21389e-13
AGAP4	119016	0.231994	8.01952e-15		SLC2A5	6518	-0.215337	6.21975e-13
UNC119	9094	0.231969	8.07304e-15		XIRP1	165904	-0.215292	6.28981e-13
ASB16	92591	0.231873	8.28568e-15		MYO9A	4649	-0.21527	6.32382e-13
CHAD	1101	0.231852	8.33452e-15		KLF5	688	-0.21526	6.34005e-13
ADCY9	115	0.231848	8.34251e-15		CXCR4	7852	-0.215163	6.49692e-13
UQCC1	55245	0.231779	8.50137e-15		FYN	2534	-0.215089	6.61875e-13
GPS2	2874	0.2317	8.6861e-15		PTPN12	5782	-0.214999	6.76798e-13
C2CD4C	126567	0.231694	8.70012e-15		PLCL2	23228	-0.214984	6.7949e-13
NUDT2	318	0.231606	8.90979e-15		CSGALNACT1	55790	-0.214918	6.9073e-13
CFAP61	26074	0.231603	8.91548e-15		BMT2	154743	-0.214899	6.93965e-13
DDRGK1	65992	0.23152	9.11834e-15		DGKH	160851	-0.214893	6.9502e-13
SDHAF1	644096	0.231476	9.22897e-15		UBD	10537	-0.214883	6.9683e-13
ZNRD2	10534	0.231277	9.73955e-15		CAPN2	824	-0.214873	6.98644e-13
RABAC1	10567	0.231242	9.83299e-15		EP300	2033	-0.214863	7.00298e-13
RBFA	79863	0.231199	9.94934e-15		FGF7	2252	-0.214802	7.11165e-13
PARD6B	84612	0.231144	1.00968e-14		PGK1	5230	-0.214729	7.24207e-13
CFAP144	440585	0.231106	1.02009e-14		EDN1	1906	-0.214719	7.26036e-13
TMEM187	8269	0.230983	1.0548e-14		PLXNA1	5361	-0.214706	7.28362e-13
CACTIN	58509	0.230944	1.06584e-14		TAF1A	9015	-0.214684	7.32449e-13
DUSP15	128853	0.230903	1.07761e-14		WARS1	7453	-0.214665	7.35958e-13
TMC4	147798	0.230882	1.08394e-14		DUSP7	1849	-0.214662	7.365e-13
EXOC3L1	283849	0.230869	1.08768e-14		MCM8	84515	-0.21466	7.36775e-13
FHIP1B	84067	0.230851	1.09293e-14		NEPRO	25871	-0.214652	7.38264e-13
IKBKB	3551	0.230825	1.1006e-14		CBLB	868	-0.214555	7.56475e-13
STK36	27148	0.230807	1.10611e-14		PSMD1	5707	-0.214553	7.56842e-13
ARVCF	421	0.230798	1.10878e-14		CD200R1	131450	-0.214461	7.74386e-13
METTL25B	51093	0.230549	1.18572e-14		PCDH17	27253	-0.214449	7.76756e-13
RABEPK	10244	0.230546	1.18679e-14		PEX26	55670	-0.214395	7.87192e-13
ODAD1	93233	0.230528	1.19253e-14		PDE10A	10846	-0.214312	8.03776e-13
ZNF542P	147947	0.230468	1.21213e-14		CLIC2	1193	-0.214144	8.38053e-13
PIGH	5283	0.230336	1.25597e-14		SRGAP2	23380	-0.214099	8.47589e-13
MXD3	83463	0.230039	1.36068e-14		PAPSS2	9060	-0.214056	8.56744e-13
GEMIN8	54960	0.230023	1.36657e-14		POLR1F	221830	-0.214055	8.57014e-13
LZTS2	84445	0.230018	1.36827e-14		ABCB10	23456	-0.213982	8.72741e-13
UQCC3	790955	0.229882	1.41927e-14		FGL2	10875	-0.213962	8.77102e-13
CNPY2	10330	0.229858	1.42864e-14		RNF24	11237	-0.213852	9.01465e-13
CROCCP3	114819	0.229723	1.48127e-14		RNF182	221687	-0.213844	9.0316e-13
IFT46	56912	0.229601	1.53072e-14		SLC39A14	23516	-0.213829	9.06585e-13
ADCK5	203054	0.229349	1.63796e-14		TIMP2	7077	-0.21379	9.15494e-13
WDR13	64743	0.2293	1.65955e-14		NAV2	89797	-0.213699	9.36372e-13
C17orf58	284018	0.229251	1.68142e-14		TNFRSF11A	8792	-0.213602	9.59103e-13
SCAND2P	54581	0.22925	1.68183e-14		POLR2B	5431	-0.213555	9.70409e-13
NEK11	79858	0.229244	1.68474e-14		SNTB1	6641	-0.213477	9.8948e-13
MED11	400569	0.229193	1.70763e-14		ATM	472	-0.213447	9.96966e-13
FOXD2	2306	0.229037	1.7808e-14		TUBGCP3	10426	-0.213405	1.00748e-12
MKNK2	2872	0.228971	1.81231e-14		SGPP2	130367	-0.213359	1.01904e-12
BLVRB	645	0.228939	1.82805e-14		ACSL5	51703	-0.213345	1.02248e-12
CFAP36	112942	0.228899	1.84754e-14		ACKR4	51554	-0.213237	1.0504e-12
ZNF324	25799	0.228893	1.85059e-14		PRRX1	5396	-0.213164	1.06941e-12
GSTZ1	2954	0.228883	1.85562e-14		PDE4D	5144	-0.213062	1.097e-12
RHOC	389	0.228713	1.94186e-14		RNF138	51444	-0.212689	1.20302e-12
CFAP298	56683	0.228713	1.94216e-14		LATS1	9113	-0.212469	1.27026e-12
CCDC85B	11007	0.228663	1.96801e-14		P2RY10	27334	-0.212468	1.2708e-12
PRMT7	54496	0.228578	2.01364e-14		WNK1	378465	-0.212449	1.27664e-12
IFT27	11020	0.228458	2.07904e-14		NIP7	51388	-0.212415	1.28758e-12
PRX	57716	0.228398	2.11247e-14		ICOS	29851	-0.212413	1.28808e-12
USF2	7392	0.228385	2.12024e-14		SEMA3D	223117	-0.212202	1.35722e-12
CRYGS	1427	0.228355	2.13709e-14		SCHIP1	29970	-0.212195	1.35931e-12
TMEM86B	255043	0.228148	2.25841e-14		PGM2L1	283209	-0.21217	1.36785e-12
SERPINA11	256394	0.22814	2.26316e-14		SEC14L1	6397	-0.212167	1.36872e-12
TTC12	54970	0.228137	2.26533e-14		ETV3L	440695	-0.212148	1.37525e-12
SPATA2L	124044	0.22794	2.38748e-14		UHMK1	127933	-0.212137	1.37895e-12
STX18	53407	0.227902	2.41182e-14		SLC2A3	6515	-0.21207	1.40196e-12
TESK2	10420	0.227868	2.4337e-14		ZNF507	22847	-0.212025	1.41773e-12
RUVBL2	10856	0.227742	2.51668e-14		CCDC186	55088	-0.211994	1.42861e-12
ETFBKMT	254013	0.227723	2.5295e-14		RASSF5	83593	-0.211943	1.44675e-12
AMT	275	0.227452	2.71838e-14		KYNU	8942	-0.211936	1.44927e-12
CT62	196993	0.22745	2.72024e-14		PPA1	5464	-0.211923	1.45363e-12
COPS6	10980	0.227366	2.78144e-14		PRSS12	8492	-0.211904	1.46048e-12
KANSL3	55683	0.227351	2.79283e-14		VAMP7	6845	-0.211875	1.47095e-12
MGRN1	23295	0.227336	2.804e-14		ITK	3702	-0.211875	1.47124e-12
VPS28	51160	0.227235	2.88015e-14		PLCXD2	257068	-0.211871	1.47267e-12
MRPL23	6150	0.227229	2.88488e-14		PRR14L	253143	-0.211858	1.47734e-12
REPIN1	29803	0.227211	2.89851e-14		TCN2	6948	-0.211846	1.48174e-12
THOC6	79228	0.22712	2.96932e-14		BTLA	151888	-0.211834	1.48601e-12
SSH3	54961	0.22712	2.96937e-14		PRKCB	5579	-0.211819	1.4915e-12
KIF22	3835	0.227119	2.96975e-14		CD82	3732	-0.211618	1.56746e-12
SLC27A5	10998	0.227088	2.99447e-14		CDC14B	8555	-0.211545	1.59571e-12
RAPGEF3	10411	0.22708	3.00082e-14		TMEM150B	284417	-0.211438	1.63811e-12
PILRB	29990	0.22693	3.12315e-14		PACSIN2	11252	-0.211431	1.64108e-12
IDNK	414328	0.226925	3.12693e-14		ANKRD27	84079	-0.211314	1.68903e-12
PGP	283871	0.226863	3.17872e-14		CCDC6	8030	-0.211274	1.70563e-12
PLA2G4F	255189	0.226837	3.20093e-14		ADAMTS2	9509	-0.211244	1.71833e-12
C19orf44	84167	0.226806	3.22734e-14		NDC1	55706	-0.211241	1.71952e-12
CXXC1	30827	0.226705	3.31458e-14		PCNX1	22990	-0.21119	1.74148e-12
TMEM191A	84222	0.226689	3.32935e-14		PDZD8	118987	-0.211169	1.75049e-12
SURF2	6835	0.226684	3.33298e-14		ESF1	51575	-0.211129	1.7675e-12
SLC7A8	23428	0.226681	3.33574e-14		MEMO1	51072	-0.211099	1.78055e-12
DNAAF4	161582	0.226628	3.38298e-14		HLA-DMB	3109	-0.211094	1.78264e-12
TSPAN13	27075	0.226572	3.43381e-14		DKC1	1736	-0.211043	1.80521e-12
MBLAC1	255374	0.226502	3.49844e-14		SNX3	8724	-0.210885	1.87686e-12
AMH	268	0.226421	3.57413e-14		MYL12A	10627	-0.210873	1.88215e-12
PEF1	553115	0.226331	3.65957e-14		SHPRH	257218	-0.210861	1.88797e-12
EFCC1	79825	0.226218	3.77105e-14		LILRA6	79168	-0.210853	1.89163e-12
B3GAT3	26229	0.226167	3.82258e-14		CTHRC1	115908	-0.210796	1.91788e-12
CRIP2	1397	0.226071	3.92056e-14		DENND2B	6764	-0.21076	1.93496e-12
DACH1	1602	0.226028	3.96484e-14		CHI3L2	1117	-0.210723	1.95262e-12
MKS1	54903	0.225992	4.00269e-14		DSG2	1829	-0.210715	1.95671e-12
MRM1	79922	0.225973	4.02359e-14		SWAP70	23075	-0.2107	1.96363e-12
ACAP3	116983	0.225939	4.05897e-14		CARNMT1	138199	-0.210671	1.9779e-12
ELP5	23587	0.225929	4.07035e-14		ADAMTS9	56999	-0.210654	1.98595e-12
PRRT2	112476	0.225923	4.07684e-14		ATL3	25923	-0.210595	2.01508e-12
GLYCTK	132158	0.225895	4.10653e-14		VASH2	79805	-0.210594	2.01569e-12
TJP3	27134	0.225885	4.11726e-14		GALNT12	79695	-0.210564	2.0303e-12
RANGRF	29098	0.225744	4.27365e-14		EIF3E	3646	-0.21056	2.03213e-12
LRFN2	57497	0.225714	4.30741e-14		SEC63	11231	-0.210551	2.03706e-12
GDF15	9518	0.225529	4.52341e-14		CCL2	6347	-0.210451	2.08716e-12
UQCC2	84300	0.225456	4.61044e-14		OBI1	79596	-0.210265	2.18441e-12
TIMM17B	10245	0.225454	4.61375e-14		TCP11L1	55346	-0.210249	2.19303e-12
ERBB4	2066	0.225334	4.76185e-14		XPO1	7514	-0.210224	2.20662e-12
UBE2J2	118424	0.22525	4.86769e-14		SLAMF6	114836	-0.210202	2.21816e-12
SLC48A1	55652	0.22506	5.11751e-14		RPS6KC1	26750	-0.21019	2.22477e-12
XRCC1	7515	0.225044	5.13912e-14		FGD4	121512	-0.210138	2.25364e-12
POLR2J4	84820	0.225034	5.15276e-14		NSMAF	8439	-0.210137	2.25381e-12
DPH1	1801	0.224977	5.23038e-14		SLC66A1L	152078	-0.210111	2.26815e-12
ZNF517	340385	0.224966	5.2455e-14		MSR1	4481	-0.21009	2.27988e-12
ZNF587	84914	0.224896	5.34338e-14		ENC1	8507	-0.210076	2.28809e-12
FAM222A	84915	0.224822	5.44829e-14		YWHAG	7532	-0.209971	2.34737e-12
FBXL2	25827	0.224683	5.65086e-14		GCLM	2730	-0.209968	2.34911e-12
WDR83OS	51398	0.22454	5.86587e-14		ITGAM	3684	-0.209887	2.39613e-12
BLCAP	10904	0.224411	6.06756e-14		TMEM140	55281	-0.20979	2.45351e-12
NDUFA8	4702	0.224389	6.10369e-14		CKAP2	26586	-0.209776	2.4616e-12
FN3K	64122	0.224341	6.18104e-14		NPR3	4883	-0.209773	2.46367e-12
SPAG7	9552	0.224337	6.18701e-14		CDC42SE2	56990	-0.209665	2.52925e-12
SYTL5	94122	0.224284	6.27289e-14		INTS7	25896	-0.209663	2.53079e-12
RFXANK	8625	0.224274	6.28961e-14		MTDH	92140	-0.209603	2.56805e-12
SULT2B1	6820	0.224267	6.30156e-14		SV2B	9899	-0.209569	2.58889e-12
HRAS	3265	0.224263	6.30852e-14		CEP55	55165	-0.209562	2.59377e-12
ABTB1	80325	0.22416	6.48055e-14		IL10	3586	-0.209557	2.59693e-12
CFAP157	286207	0.224139	6.516e-14		PRKDC	5591	-0.209464	2.656e-12
INKA1	389119	0.224095	6.59149e-14		LANCL3	347404	-0.209429	2.67892e-12
SRCIN1	80725	0.224065	6.64412e-14		SERBP1	26135	-0.209418	2.68635e-12
DHRS13	147015	0.224055	6.66102e-14		GALNT3	2591	-0.209341	2.73704e-12
NHP2	55651	0.223957	6.83375e-14		FPR2	2358	-0.209287	2.77329e-12
ZNF692	55657	0.223817	7.08857e-14		ABHD17B	51104	-0.209261	2.79096e-12
ELOF1	84337	0.223743	7.22742e-14		NMI	9111	-0.209248	2.79934e-12
ABCD4	5826	0.223576	7.54892e-14		MBNL1-AS1	401093	-0.20915	2.86696e-12
BIN3	55909	0.223477	7.74668e-14		LPXN	9404	-0.209137	2.87636e-12
AHSA2P	130872	0.223442	7.81816e-14		APLF	200558	-0.209111	2.89482e-12
RGS11	8786	0.223402	7.90049e-14		GBE1	2632	-0.20905	2.93748e-12
ZNF582	147948	0.22337	7.96678e-14		VGLL1	51442	-0.209046	2.94079e-12
F7	2155	0.22333	8.04921e-14		DCBLD2	131566	-0.209016	2.96181e-12
FCGRT	2217	0.223312	8.08794e-14		ARHGEF4	50649	-0.208987	2.98342e-12
NRN1L	123904	0.223234	8.25457e-14		ANTXR1	84168	-0.208974	2.99277e-12
BNIP1	662	0.223199	8.32892e-14		HAVCR2	84868	-0.208811	3.11325e-12
RILPL1	353116	0.223199	8.32938e-14		MMP12	4321	-0.2088	3.12164e-12
CCDC87	55231	0.223107	8.53273e-14		SLC15A4	121260	-0.208781	3.13595e-12
POLD4	57804	0.223104	8.53791e-14		DYSF	8291	-0.208776	3.14012e-12
C1orf50	79078	0.222926	8.94309e-14		SLC25A32	81034	-0.208685	3.20981e-12
ANKRD23	200539	0.22291	8.98072e-14		STAT1	6772	-0.20868	3.21371e-12
SKP1	6500	0.222904	8.99487e-14		L3MBTL3	84456	-0.208624	3.25808e-12
PHOSPHO2	493911	0.222883	9.04337e-14		SMURF1	57154	-0.208525	3.33696e-12
DYNC2I2	89891	0.222863	9.0905e-14		USO1	8615	-0.208507	3.35134e-12
LRPAP1	4043	0.222839	9.14711e-14		ARHGAP11A	9824	-0.208489	3.36614e-12
KLHL26	55295	0.22275	9.36207e-14		BTAF1	9044	-0.208471	3.38135e-12
CCDC170	80129	0.222621	9.68047e-14		LAIR1	3903	-0.208415	3.42762e-12
GAS8	2622	0.222602	9.73032e-14		SH2B3	10019	-0.208409	3.43263e-12
SLC39A3	29985	0.222598	9.7408e-14		PRKG2	5593	-0.208396	3.44286e-12
ZNF442	79973	0.222579	9.78884e-14		FAM72A	729533	-0.208359	3.47375e-12
MYO15A	51168	0.222515	9.95121e-14		SIM1	6492	-0.208344	3.48716e-12
ASB13	79754	0.222506	9.97553e-14		APBA2	321	-0.208288	3.53398e-12
EGFL7	51162	0.222268	1.06121e-13		PRKAR2A	5576	-0.208215	3.59783e-12
RAMP2	10266	0.222263	1.06249e-13		APBB1IP	54518	-0.208199	3.6113e-12
ENO3	2027	0.222254	1.06495e-13		TOPBP1	11073	-0.208143	3.66051e-12
GPR135	64582	0.222252	1.06565e-13		TRIM29	23650	-0.20791	3.87251e-12
PPP4C	5531	0.222242	1.0682e-13		VNN2	8875	-0.207828	3.94993e-12
MRPL57	78988	0.222182	1.08492e-13		CHORDC1	26973	-0.207722	4.05238e-12
GARIN5A	112703	0.222157	1.09201e-13		FRMD3	257019	-0.207669	4.10549e-12
ZNF83	55769	0.222071	1.11678e-13		CRK	1398	-0.20764	4.13411e-12
ABCA2	20	0.222003	1.13665e-13		GATA6	2627	-0.207594	4.17965e-12
RBBP8NL	140893	0.22199	1.14049e-13		KDM7A	80853	-0.207509	4.26661e-12
SNHG10	283596	0.221966	1.14741e-13		CD68	968	-0.207505	4.27028e-12
BORCS7	119032	0.221954	1.15112e-13		LMAN1	3998	-0.207407	4.37238e-12
DVL1	1855	0.221925	1.15992e-13		CIP2A	57650	-0.207376	4.40554e-12
LMBR1L	55716	0.221909	1.16473e-13		STAMBPL1	57559	-0.207372	4.4102e-12
SAPCD1	401251	0.221841	1.18534e-13		ADAR	103	-0.207216	4.57896e-12
TRMO	51531	0.221808	1.19548e-13		CD209	30835	-0.207141	4.66261e-12
ACIN1	22985	0.221792	1.2005e-13		MEX3A	92312	-0.207135	4.6695e-12
MROH8	140699	0.221783	1.20334e-13		ITGB7	3695	-0.207102	4.70644e-12
DELE1	9812	0.22173	1.21971e-13		PABPC1	26986	-0.207043	4.77403e-12
SOX12	6666	0.221704	1.22818e-13		CXCL16	58191	-0.206993	4.8317e-12
LETM2	137994	0.221693	1.23157e-13		FCGR3A	2214	-0.206904	4.93609e-12
KMT2E-AS1	100216545	0.221633	1.25086e-13		DDX3X	1654	-0.206888	4.95485e-12
TMEM143	55260	0.221593	1.2637e-13		NOTCH1	4851	-0.206841	5.01151e-12
CITED1	4435	0.221581	1.26791e-13		JAZF1	221895	-0.206782	5.08234e-12
GPRC5C	55890	0.221547	1.27891e-13		GALNT13	114805	-0.206781	5.08458e-12
TFF1	7031	0.221511	1.29104e-13		PKP1	5317	-0.206678	5.211e-12
FAM110C	642273	0.221462	1.30748e-13		ANKIB1	54467	-0.206601	5.30871e-12
ULK1	8408	0.221459	1.30843e-13		ANKRD17	26057	-0.2066	5.30929e-12
WDR97	340390	0.221458	1.30868e-13		LINC02872	401535	-0.20657	5.34847e-12
ATP6AP1	537	0.221451	1.3111e-13		RAB32	10981	-0.206556	5.36581e-12
CNTROB	116840	0.221422	1.32107e-13		API5	8539	-0.206467	5.48244e-12
C14orf181	400223	0.221332	1.35205e-13		MIB1	57534	-0.206442	5.51502e-12
UFSP1	402682	0.221243	1.38339e-13		TGFBR2	7048	-0.206428	5.53429e-12
LPIN3	64900	0.221214	1.39373e-13		ADD3	120	-0.206345	5.64506e-12
NAGPA	51172	0.221179	1.40642e-13		CD55	1604	-0.206281	5.73279e-12
ZNF385A	25946	0.221172	1.4092e-13		FAM83B	222584	-0.206181	5.87099e-12
SDSL	113675	0.221104	1.43398e-13		CCR8	1237	-0.206159	5.90182e-12
KLHL35	283212	0.221091	1.43872e-13		CKAP2L	150468	-0.206108	5.975e-12
PSMD9	5715	0.221064	1.44893e-13		NR2C2	7182	-0.206104	5.98035e-12
NUTM2A	728118	0.221062	1.44962e-13		PYHIN1	149628	-0.206063	6.03982e-12
FBRSL1	57666	0.221061	1.45005e-13		EPC1	80314	-0.206061	6.04238e-12
CELF6	60677	0.221041	1.45741e-13		KDM5A	5927	-0.206007	6.1211e-12
ACADSB	36	0.221007	1.47043e-13		DENND4A	10260	-0.206	6.13151e-12
RXRA	6256	0.220994	1.47531e-13		BMS1	9790	-0.205989	6.14718e-12
ZFPL1	7542	0.220908	1.5084e-13		GPR183	1880	-0.205959	6.19187e-12
PIGT	51604	0.22088	1.51926e-13		ANXA5	308	-0.205949	6.20599e-12
QDPR	5860	0.220863	1.52608e-13		MAN2A1	4124	-0.205921	6.24862e-12
ACOT8	10005	0.220763	1.56577e-13		NKRF	55922	-0.205865	6.33259e-12
BBS1	582	0.220643	1.61481e-13		ADGRL2	23266	-0.205849	6.35722e-12
HRC	3270	0.220581	1.64073e-13		MICALL1	85377	-0.205844	6.36452e-12
SLC27A1	376497	0.220352	1.74033e-13		RAG1	5896	-0.205747	6.51343e-12
DEAF1	10522	0.220097	1.85831e-13		CAVIN4	347273	-0.205685	6.61037e-12
ITPKA	3706	0.219992	1.9089e-13		CHN1	1123	-0.205659	6.65279e-12
NDUFS8	4728	0.219982	1.91379e-13		GORAB	92344	-0.205591	6.76146e-12
ARMC7	79637	0.219929	1.93998e-13		TDRD6	221400	-0.205578	6.78182e-12
ZNF48	197407	0.219866	1.97178e-13		GATAD2B	57459	-0.205569	6.79765e-12
TMEM253	643382	0.219751	2.03056e-13		GSDME	1687	-0.205562	6.8091e-12
PLEKHD1	400224	0.219672	2.07223e-13		TUG1	55000	-0.205404	7.06939e-12
AK1	203	0.219628	2.09589e-13		PRR5L	79899	-0.205391	7.09242e-12
MFSD10	10227	0.219534	2.147e-13		PPP2R3A	5523	-0.205358	7.14869e-12
RGL3	57139	0.219364	2.2424e-13		MINAR1	23251	-0.205329	7.19772e-12
ACOT2	10965	0.219313	2.27156e-13		PAK2	5062	-0.205303	7.24201e-12
TUFM	7284	0.219284	2.2886e-13		TCF12	6938	-0.205248	7.33776e-12
RNF167	26001	0.219268	2.29819e-13		SH2D1A	4068	-0.205227	7.37472e-12
BCL2L1	598	0.219195	2.34137e-13		SLC38A5	92745	-0.205205	7.41339e-12
MRPL55	128308	0.219051	2.42883e-13		ZWILCH	55055	-0.205134	7.53973e-12
FBLL1	345630	0.218928	2.50672e-13		IREB2	3658	-0.205068	7.65904e-12
SETD4	54093	0.218732	2.63479e-13		BTN3A3	10384	-0.205049	7.69434e-12
C4orf48	401115	0.218655	2.6873e-13		GRAMD2B	65983	-0.205049	7.69478e-12
LYPD6B	130576	0.218567	2.74853e-13		HYCC2	285172	-0.205042	7.70665e-12
ABCC8	6833	0.218531	2.77333e-13		WASF3	10810	-0.205042	7.70811e-12
RANBP3	8498	0.218517	2.78321e-13		GORASP2	26003	-0.20503	7.72918e-12
CIB1	10519	0.218453	2.82934e-13		CMPK1	51727	-0.205025	7.73854e-12
CLPP	8192	0.218357	2.89902e-13		TGFBI	7045	-0.204976	7.82957e-12
TTLL3	26140	0.218301	2.94116e-13		ADGRE5	976	-0.204966	7.84758e-12
ELAPOR1	57535	0.218214	3.00672e-13		PI4K2B	55300	-0.204952	7.87511e-12
RBM10	8241	0.218184	3.03009e-13		FAM89A	375061	-0.204946	7.88595e-12
PLPPR3	79948	0.21813	3.07148e-13		CFI	3426	-0.204914	7.94583e-12
CHCHD1	118487	0.218099	3.09619e-13		ABRACL	58527	-0.204898	7.97693e-12
WDR19	57728	0.218094	3.09965e-13		EHF	26298	-0.204819	8.1284e-12
SRSF6	6431	0.217959	3.20803e-13		EIF2AK2	5610	-0.204764	8.23492e-12
ZNF773	374928	0.217926	3.23516e-13		CLOCK	9575	-0.204757	8.24929e-12
C12orf57	113246	0.217813	3.3291e-13		ANKRD45	339416	-0.204579	8.60496e-12
BTBD6	90135	0.217795	3.34441e-13		CD58	965	-0.204566	8.63233e-12
PDRG1	81572	0.217786	3.35233e-13		APP	351	-0.204473	8.8245e-12
SRRT	51593	0.217625	3.49226e-13		CASP1	834	-0.204444	8.88487e-12
MPDU1	9526	0.21758	3.53202e-13		GXYLT2	727936	-0.204361	9.06156e-12
B4GALNT4	338707	0.217545	3.56338e-13		MS4A4A	51338	-0.204356	9.07341e-12
COX6C	1345	0.217538	3.57028e-13		ADAMTS4	9507	-0.204353	9.07998e-12
RERG	85004	0.217504	3.60108e-13		SMC2	10592	-0.204292	9.21128e-12
PFDN1	5201	0.217463	3.63867e-13		GPR65	8477	-0.204258	9.28574e-12
CRIP1	1396	0.217394	3.70266e-13		RARB	5915	-0.204023	9.8187e-12
ANKRA2	57763	0.217391	3.70507e-13		YAP1	10413	-0.204006	9.85829e-12
CLN3	1201	0.217387	3.70927e-13		DEUP1	159989	-0.203958	9.97088e-12
ZNF137P	7696	0.217344	3.74997e-13		ATF6	22926	-0.203944	1.00031e-11
TNFRSF14	8764	0.217314	3.77843e-13		SPOCK2	9806	-0.20394	1.00137e-11
MAPK8IP3	23162	0.217224	3.86559e-13		SLC26A9	115019	-0.203906	1.00955e-11
ZNF763	284390	0.217213	3.87656e-13		CD4	920	-0.203884	1.01469e-11
NOVA1	4857	0.217196	3.8934e-13		ITM2C	81618	-0.203745	1.04857e-11
TUSC1	286319	0.217113	3.97565e-13		SPN	6693	-0.203663	1.06917e-11
CDK5	1020	0.217094	3.99468e-13		ARHGEF11	9826	-0.203658	1.07059e-11
MYB	4602	0.217048	4.04185e-13		ERMN	57471	-0.203582	1.08998e-11
GABRD	2563	0.21702	4.07012e-13		SP140	11262	-0.203521	1.10571e-11
MTG1	92170	0.217012	4.07893e-13		NPL	80896	-0.203456	1.12294e-11
TCEAL1	9338	0.217007	4.0842e-13		MSANTD4	84437	-0.203407	1.13597e-11
DNAH7	56171	0.216987	4.10443e-13		CAP1	10487	-0.203352	1.15064e-11
ABAT	18	0.216847	4.25214e-13		P2RY1	5028	-0.203334	1.15563e-11
AGBL4	84871	0.216812	4.2905e-13		ADAMTS12	81792	-0.203312	1.16165e-11
NOP53	29997	0.216779	4.32573e-13		BTK	695	-0.203309	1.16258e-11
CFAP91	89876	0.216775	4.33038e-13		TM9SF2	9375	-0.203298	1.16543e-11
PCGF3	10336	0.216739	4.3697e-13		ENPP6	133121	-0.203293	1.16679e-11
IQCH	64799	0.216676	4.43942e-13		CNN3	1266	-0.203259	1.17616e-11
C16orf86	388284	0.21667	4.44718e-13		QTRT2	79691	-0.203229	1.18476e-11
SORBS3	10174	0.216634	4.48746e-13		B2M	567	-0.203224	1.18615e-11
GPATCH3	63906	0.216561	4.57041e-13		RIMS3	9783	-0.20322	1.1873e-11
SELENOH	280636	0.216494	4.64918e-13		ZNF831	128611	-0.203198	1.19323e-11
CATSPER3	347732	0.216483	4.66145e-13		ZYG11B	79699	-0.203191	1.19543e-11
FOXS1	2307	0.216361	4.80677e-13		IPO9	55705	-0.203134	1.21156e-11
COX6A1	1337	0.216177	5.03533e-13		JAK3	3718	-0.203109	1.21878e-11
NAP1L4	4676	0.216175	5.0377e-13		STEAP3	55240	-0.203099	1.22143e-11
MTMR9LP	339483	0.216133	5.09101e-13		CPNE2	221184	-0.203098	1.22178e-11
TSEN34	79042	0.216119	5.1095e-13		EXOC5	10640	-0.203069	1.23034e-11
ZSWIM7	125150	0.216114	5.11595e-13		WDFY4	57705	-0.20297	1.2592e-11
ASIC3	9311	0.216082	5.15752e-13		SPATA12	353324	-0.202905	1.27884e-11
RPAIN	84268	0.216064	5.18015e-13		STOX2	56977	-0.202899	1.28061e-11
OSBPL7	114881	0.215871	5.43857e-13		RASD2	23551	-0.202748	1.32673e-11
MAZ	4150	0.215837	5.48552e-13		TRPM8	79054	-0.202735	1.33109e-11
RBCK1	10616	0.215741	5.6198e-13		IL17RA	23765	-0.202725	1.33393e-11
CUEDC2	79004	0.215739	5.62185e-13		RAB6B	51560	-0.202669	1.35164e-11
TMPRSS6	164656	0.215721	5.64815e-13		SLC9A9	285195	-0.202636	1.36233e-11
NELFB	25920	0.215703	5.67247e-13		ATP10A	57194	-0.202627	1.36528e-11
SELENOO	83642	0.215688	5.69431e-13		SYNE2	23224	-0.202591	1.37666e-11
LCMT1	51451	0.215631	5.77705e-13		CXCR6	10663	-0.20249	1.40985e-11
CENPP	401541	0.215617	5.79696e-13		PLAU	5328	-0.202452	1.42245e-11
ANKRD13D	338692	0.215542	5.90788e-13		PIM1	5292	-0.202437	1.42774e-11
NPIPA1	9284	0.215478	6.003e-13		SLC36A4	120103	-0.202395	1.44165e-11
PGLS	25796	0.215408	6.1088e-13		KCNK1	3775	-0.202386	1.44465e-11
DCTN1	1639	0.215391	6.13487e-13		SNX6	58533	-0.202367	1.45122e-11
TBC1D3B	414059	0.215379	6.15373e-13		RSRC1	51319	-0.202242	1.49451e-11
SLC25A11	8402	0.215297	6.28127e-13		VKORC1L1	154807	-0.20223	1.49864e-11
ELOVL2	54898	0.215261	6.33907e-13		KPNA2	3838	-0.202187	1.51391e-11
RELL1	768211	0.215224	6.39808e-13		CLSPN	63967	-0.20212	1.53803e-11
DRAP1	10589	0.215001	6.76607e-13		GBP6	163351	-0.202116	1.53927e-11
TMEM88	92162	0.214997	6.77229e-13		NLRC4	58484	-0.202061	1.55925e-11
TMEM42	131616	0.214809	7.09799e-13		CASP10	843	-0.202035	1.56906e-11
C6orf47	57827	0.214738	7.22537e-13		EXO1	9156	-0.202026	1.57208e-11
DBNDD2	55861	0.214719	7.26093e-13		FRMD4A	55691	-0.202026	1.57222e-11
UBXN10	127733	0.214551	7.57227e-13		USP1	7398	-0.202021	1.57415e-11
ADHFE1	137872	0.21447	7.72634e-13		RC3H2	54542	-0.202004	1.58048e-11
ATP6V0E2	155066	0.214457	7.75137e-13		C5orf58	133874	-0.201912	1.61482e-11
FAAP100	80233	0.214372	7.9174e-13		CUL2	8453	-0.201841	1.64205e-11
SHARPIN	81858	0.214203	8.25769e-13		POLR1A	25885	-0.201834	1.64441e-11
LETMD1	25875	0.2142	8.26517e-13		TBPL1	9519	-0.201767	1.67065e-11
NPIPB3	23117	0.214153	8.36182e-13		SAMSN1	64092	-0.201738	1.68192e-11
OVGP1	5016	0.214068	8.54072e-13		MAN1A2	10905	-0.201707	1.69435e-11
SNHG8	100093630	0.213907	8.89001e-13		SLA	6503	-0.201659	1.71335e-11
PRDX2	7001	0.213871	8.97161e-13		CYLD	1540	-0.201567	1.75085e-11
PPCDC	60490	0.213829	9.06563e-13		CEBPZ	10153	-0.201492	1.78161e-11
HOXC5	3222	0.213806	9.11772e-13		IPCEF1	26034	-0.201453	1.79807e-11
CISH	1154	0.213725	9.30361e-13		CCL13	6357	-0.20143	1.80748e-11
CAPN15	6650	0.213712	9.33307e-13		ARHGAP18	93663	-0.20139	1.82452e-11
TMEM184A	202915	0.21364	9.50294e-13		EPS15	2060	-0.201376	1.83044e-11
POLR3K	51728	0.213589	9.62298e-13		FAM91A1	157769	-0.201359	1.83809e-11
FSCN2	25794	0.213517	9.79775e-13		IL10RA	3587	-0.201346	1.84349e-11
LRRC45	201255	0.21349	9.86189e-13		ANXA2P2	304	-0.201307	1.86046e-11
AGFG2	3268	0.213471	9.91009e-13		HNRNPLL	92906	-0.201292	1.86715e-11
CCDC17	149483	0.213456	9.94693e-13		DDX6	1656	-0.201247	1.88673e-11
RPL18	6141	0.213444	9.976e-13		TLR5	7100	-0.201206	1.90497e-11
CAMLG	819	0.213415	1.00493e-12		YBX3	8531	-0.201139	1.93469e-11
C11orf52	91894	0.213398	1.00923e-12		SENP5	205564	-0.201129	1.93947e-11
THSD4	79875	0.21336	1.01864e-12		TLR7	51284	-0.201102	1.95164e-11
GATAD1	57798	0.213337	1.02442e-12		S100A8	6279	-0.201101	1.95214e-11
PEBP1	5037	0.21324	1.04957e-12		FBXO45	200933	-0.201078	1.96273e-11
NSUN5P2	260294	0.213215	1.05593e-12		WNK1	65125	-0.201073	1.96484e-11
LONRF2	164832	0.213147	1.07409e-12		THBS2	7058	-0.201044	1.97845e-11
ZNF358	140467	0.213136	1.07704e-12		UBE3C	9690	-0.201027	1.98627e-11
SLC25A14	9016	0.213054	1.09916e-12		VSNL1	7447	-0.200952	2.02118e-11
CC2D1A	54862	0.213036	1.10402e-12		SOX6	55553	-0.200939	2.02718e-11
RBM24	221662	0.212968	1.12282e-12		HSPA8	3312	-0.200916	2.0384e-11
NKAIN1	79570	0.212893	1.14388e-12		COBLL1	22837	-0.200856	2.06715e-11
ALG1	56052	0.212876	1.14866e-12		CBX2	84733	-0.20077	2.10878e-11
ZNF787	126208	0.212856	1.15436e-12		RASGRF2	5924	-0.200744	2.1214e-11
IRX3	79191	0.212812	1.16698e-12		USP15	9958	-0.200695	2.14588e-11
CLCNKA	1187	0.212753	1.18432e-12		ACTL6A	86	-0.200681	2.15297e-11
COX17	10063	0.212615	1.22537e-12		ZC3HAV1	56829	-0.200672	2.15759e-11
TPBG	7162	0.212464	1.27209e-12		DOK5	55816	-0.200647	2.17023e-11
ROM1	6094	0.212423	1.28509e-12		FIGN	55137	-0.200632	2.17774e-11
QPCTL	54814	0.212198	1.35833e-12		ATP10B	23120	-0.200631	2.17792e-11
PCGF1	84759	0.212188	1.36163e-12		TET1	80312	-0.200544	2.22253e-11
ZNF282	8427	0.212184	1.36305e-12		TAOK1	57551	-0.200541	2.22415e-11
U2AF2	11338	0.212058	1.40629e-12		MFSD14B	84641	-0.200487	2.25219e-11
LINC02913	414318	0.211942	1.44691e-12		GRAP2	9402	-0.200448	2.27281e-11
COMTD1	118881	0.211896	1.46356e-12		MAP3K7	6885	-0.200389	2.30423e-11
WRAP53	55135	0.211836	1.48544e-12		PTPRO	5800	-0.200382	2.30799e-11
TBC1D10B	26000	0.211764	1.51189e-12		B3GNT7	93010	-0.200356	2.32228e-11
CCDC148	130940	0.211681	1.54301e-12		RNASEH1	246243	-0.200351	2.32491e-11
GET4	51608	0.211591	1.57787e-12		UBE2E2	7325	-0.200329	2.33657e-11
HPX	3263	0.211587	1.57912e-12		SNX18	112574	-0.200135	2.44472e-11
PSENEN	55851	0.211576	1.58356e-12		SEC24A	10802	-0.200073	2.47992e-11
FKBP3	2287	0.211565	1.58793e-12		ELK3	2004	-0.200047	2.49493e-11
TSPAN1	10103	0.211556	1.59134e-12		ATXN7	6314	-0.199989	2.52899e-11
COX4I2	84701	0.211509	1.60971e-12		PPP2R5E	5529	-0.199968	2.54079e-11
SMARCC2	6601	0.211482	1.62072e-12		HTATIP2	10553	-0.199955	2.54848e-11
LIN7A	8825	0.211466	1.62686e-12		CCNJ	54619	-0.199932	2.56269e-11
DIPK1B	138311	0.211428	1.64223e-12		WAC	51322	-0.199905	2.57855e-11
UBXN1	51035	0.211288	1.70002e-12		KIF23	9493	-0.199853	2.60953e-11
HIGD1B	51751	0.211248	1.71653e-12		CNKSR2	22866	-0.199832	2.6226e-11
DCAF11	80344	0.211175	1.74776e-12		COPA	1314	-0.199812	2.63482e-11
PLA2G10	8399	0.21117	1.74988e-12		RIN2	54453	-0.199746	2.6756e-11
RETREG1	54463	0.211131	1.76692e-12		HUWE1	10075	-0.19974	2.67915e-11
LMTK3	114783	0.211113	1.77453e-12		PKD2	5311	-0.199591	2.77336e-11
TEPSIN	146705	0.211074	1.79183e-12		PNPT1	87178	-0.19955	2.79984e-11
IRX2-DT	153571	0.211024	1.81372e-12		POU2AF1	5450	-0.199546	2.80218e-11
MTFR1L	56181	0.210997	1.82574e-12		EIF4G1	1981	-0.1995	2.83206e-11
COQ10A	93058	0.210957	1.84379e-12		TRABD2A	129293	-0.19944	2.87169e-11
RITA1	84934	0.210945	1.84922e-12		SLC18B1	116843	-0.199365	2.92185e-11
ZNF593	51042	0.210901	1.86954e-12		CIITA	4261	-0.199295	2.96989e-11
SPA17	53340	0.210824	1.9052e-12		IL2RB	3560	-0.199251	3.00014e-11
GADD45GIP1	90480	0.210795	1.91836e-12		GZMB	3002	-0.199237	3.0098e-11
XBP1	7494	0.210775	1.92789e-12		TMEM200C	645369	-0.199188	3.04414e-11
GSC	145258	0.210642	1.99196e-12		CHAMP1	283489	-0.199117	3.09414e-11
EPS15L1	58513	0.210547	2.03886e-12		GPR85	54329	-0.199096	3.10973e-11
TTC39A	22996	0.210541	2.04175e-12		CEMIP	57214	-0.199034	3.15461e-11
TRAF2	7186	0.210535	2.04484e-12		WDR12	55759	-0.198958	3.21044e-11
TRMT44	152992	0.210501	2.06214e-12		ENTPD7	57089	-0.198826	3.30964e-11
REEP1	65055	0.210441	2.09224e-12		SPSB1	80176	-0.198795	3.33304e-11
KCNK6	9424	0.210396	2.11585e-12		SSR1	6745	-0.198782	3.34361e-11
PMS2P4	5382	0.210386	2.12087e-12		RHOF	54509	-0.198779	3.34555e-11
FAM174C	55009	0.210376	2.12577e-12		P2RY14	9934	-0.19874	3.37564e-11
PSD	5662	0.210342	2.14355e-12		PDE3B	5140	-0.198715	3.39537e-11
DPY19L2P4	442523	0.210317	2.1569e-12		IL2RG	3561	-0.198616	3.47381e-11
SMIM7	79086	0.210303	2.16449e-12		MLLT10	8028	-0.198615	3.47482e-11
ZNF341	84905	0.210269	2.18252e-12		NEMP2	100131211	-0.198603	3.48402e-11
MPP3	4356	0.210243	2.1964e-12		ZNF121	7675	-0.198592	3.49301e-11
TSSK6	83983	0.210237	2.19966e-12		RSF1	51773	-0.198458	3.60257e-11
POLN	353497	0.210209	2.21478e-12		FCF1	51077	-0.19844	3.61712e-11
KAT5	10524	0.210107	2.27057e-12		TSC22D2	9819	-0.198337	3.70385e-11
LIN37	55957	0.21006	2.29663e-12		IRF8	3394	-0.198201	3.82177e-11
ABCA17P	650655	0.21002	2.31951e-12		NOLC1	9221	-0.198165	3.85366e-11
RPL26L1	51121	0.21001	2.32475e-12		XPO5	57510	-0.198064	3.94408e-11
TEKT2	27285	0.209892	2.39293e-12		ZNF391	346157	-0.198017	3.98692e-11
ST3GAL3	6487	0.209829	2.42983e-12		CRKL	1399	-0.197994	4.00789e-11
TMA7	51372	0.209665	2.52932e-12		CSRP2	1466	-0.197897	4.09796e-11
TP73	7161	0.209658	2.53353e-12		SGO2	151246	-0.197883	4.11117e-11
EAPP	55837	0.209642	2.54351e-12		ALOX5AP	241	-0.197801	4.19002e-11
TPRG1	285386	0.209582	2.58077e-12		PPFIBP1	8496	-0.197791	4.19875e-11
UBL5	59286	0.20958	2.58216e-12		TMEM45A	55076	-0.197638	4.34942e-11
FOXD4	2298	0.209542	2.60639e-12		ZBTB21	49854	-0.197601	4.38608e-11
R3HCC1	203069	0.20951	2.62685e-12		S100A9	6280	-0.197596	4.39107e-11
DOK1	1796	0.209467	2.6545e-12		FCRL5	83416	-0.197506	4.48224e-11
MYL6B	140465	0.209465	2.65559e-12		FBN1	2200	-0.197487	4.50252e-11
ZNHIT3	9326	0.209406	2.69408e-12		SLC6A17	388662	-0.197463	4.52689e-11
BEND5	79656	0.20932	2.75098e-12		HAUS6	54801	-0.197452	4.53898e-11
INPP5E	56623	0.209286	2.77374e-12		TBC1D4	9882	-0.197437	4.55408e-11
ACADS	35	0.209259	2.7919e-12		TSPAN18	90139	-0.197398	4.59461e-11
ZFP2	80108	0.209192	2.8379e-12		CEP128	145508	-0.197361	4.63355e-11
TIGD5	84948	0.209096	2.90494e-12		RSAD2	91543	-0.197321	4.67664e-11
SPACA4	171169	0.209089	2.90984e-12		CRYBG1	202	-0.197251	4.75176e-11
COPE	11316	0.20901	2.96684e-12		PLPPR4	9890	-0.197227	4.77815e-11
KRT8	3856	0.208978	2.98929e-12		EED	8726	-0.197191	4.81765e-11
PYCR3	65263	0.208954	3.00732e-12		SKP2	6502	-0.197128	4.8876e-11
FANK1	92565	0.20895	3.00993e-12		LILRB2	10288	-0.197081	4.94005e-11
CENPS	378708	0.208938	3.01903e-12		TBX18	9096	-0.197029	4.99943e-11
MPP2	4355	0.208917	3.03458e-12		AFAP1	60312	-0.197005	5.02727e-11
GLIPR1L2	144321	0.208825	3.10253e-12		SMARCA5	8467	-0.196961	5.07778e-11
RILPL2	196383	0.208684	3.21052e-12		IGSF6	10261	-0.196907	5.1405e-11
USHBP1	83878	0.208682	3.21251e-12		TBC1D1	23216	-0.196906	5.14243e-11
CASZ1	54897	0.208676	3.21692e-12		EIF3A	8661	-0.196899	5.15049e-11
GDF9	2661	0.208672	3.22025e-12		PPP1R18	170954	-0.196884	5.1677e-11
ZNF433	163059	0.208658	3.23124e-12		SFMBT2	57713	-0.19684	5.22019e-11
BSG	682	0.208566	3.30453e-12		NFAT5	10725	-0.196839	5.2213e-11
FBXL16	146330	0.208529	3.33424e-12		MRE11	4361	-0.196753	5.32481e-11
TRPM4	54795	0.20843	3.41489e-12		KHDRBS3	10656	-0.196528	5.60451e-11
MACIR	90355	0.208382	3.45467e-12		KRT16	3868	-0.196494	5.64912e-11
RNF31	55072	0.208363	3.47037e-12		KDELR3	11015	-0.196472	5.67768e-11
TOM1L2	146691	0.208349	3.48274e-12		GAL	51083	-0.196415	5.75104e-11
GMPR2	51292	0.208344	3.48703e-12		PPM1L	151742	-0.196333	5.85962e-11
CASP9	842	0.208244	3.5726e-12		TXNRD1	7296	-0.196329	5.8651e-11
AZU1	566	0.208165	3.64107e-12		SAMD4B	55095	-0.196311	5.8897e-11
SLC35E2A	728661	0.208116	3.68422e-12		TNFRSF10A	8797	-0.196186	6.05865e-11
SUZ12P1	440423	0.208098	3.70108e-12		SDAD1	55153	-0.196146	6.11442e-11
LDHD	197257	0.20806	3.73496e-12		KCNT2	343450	-0.195875	6.50238e-11
PGLYRP2	114770	0.207963	3.82377e-12		TFDP1	7027	-0.195794	6.62423e-11
GARNL3	84253	0.207907	3.87545e-12		NUDT21	11051	-0.195647	6.84876e-11
LBX2	85474	0.207797	3.97999e-12		GLT1D1	144423	-0.195597	6.92703e-11
POLR3E	55718	0.207737	4.03837e-12		OXSR1	9943	-0.195544	7.0106e-11
ATG101	60673	0.207445	4.33266e-12		RAB1A	5861	-0.195463	7.13963e-11
DNAJC19	131118	0.207289	4.4986e-12		SLC26A2	1836	-0.195463	7.14027e-11
SLC25A38	54977	0.207206	4.58973e-12		HOMER1	9456	-0.195452	7.15721e-11
IER5L	389792	0.206979	4.84725e-12		SMC3	9126	-0.195445	7.16847e-11
NSUN5	55695	0.206903	4.937e-12		DDX19A	55308	-0.195405	7.23518e-11
TXNRD2	10587	0.206895	4.94628e-12		NXT2	55916	-0.195374	7.2858e-11
EMC3	55831	0.206891	4.95118e-12		HEATR3	55027	-0.195326	7.36447e-11
COX7C	1350	0.206872	4.97394e-12		FAM83D	81610	-0.195287	7.42965e-11
METTL17	64745	0.206861	4.98729e-12		CAV2	858	-0.195238	7.5127e-11
CATSPER2	117155	0.206844	5.00764e-12		SIK2	23235	-0.195202	7.5742e-11
FKBP4	2288	0.206803	5.05704e-12		NOC3L	64318	-0.195185	7.60336e-11
PINK1	65018	0.20675	5.12249e-12		HMGCS1	3157	-0.195153	7.6589e-11
NACA2	342538	0.206672	5.21847e-12		GTF3C2	2976	-0.195085	7.77799e-11
CTXN1	404217	0.206672	5.21866e-12		TGS1	96764	-0.195051	7.83852e-11
VPS37C	55048	0.206597	5.31322e-12		NAA25	80018	-0.195003	7.92361e-11
LINC01011	401232	0.206584	5.33054e-12		L1CAM	3897	-0.194976	7.97244e-11
PDK2	5164	0.206558	5.36422e-12		MAP2	4133	-0.194943	8.03238e-11
EEF1A2	1917	0.206555	5.36716e-12		ZNF641	121274	-0.194942	8.03315e-11
LRRC14	9684	0.206545	5.38008e-12		TRAT1	50852	-0.194942	8.03325e-11
NEK10	152110	0.206495	5.44588e-12		RCAN3	11123	-0.194919	8.07619e-11
IQCE	23288	0.206371	5.61019e-12		IL10RB	3588	-0.194901	8.10851e-11
TNS2	23371	0.206358	5.62713e-12		FAM3C	10447	-0.194825	8.2491e-11
HSD17B3	3293	0.206292	5.71729e-12		ARID5B	84159	-0.194772	8.34738e-11
FSTL4	23105	0.206282	5.73072e-12		DSC3	1825	-0.194702	8.48034e-11
PORCN	64840	0.20628	5.73343e-12		HDAC2	3066	-0.19468	8.52282e-11
PABPN1	8106	0.206197	5.84878e-12		SLC22A3	6581	-0.194675	8.53238e-11
SERPINA5	5104	0.206195	5.85229e-12		SLC7A6	9057	-0.194674	8.53416e-11
ETNK2	55224	0.206168	5.88966e-12		DNAJC10	54431	-0.194646	8.58853e-11
PRPF19	27339	0.206115	5.96496e-12		CENPL	91687	-0.194625	8.62957e-11
SCX	642658	0.206105	5.97903e-12		DOCK10	55619	-0.19459	8.69791e-11
EEFSEC	60678	0.206105	5.97937e-12		RASSF3	283349	-0.194549	8.77879e-11
RETREG2	79137	0.206096	5.99148e-12		CSMD2	114784	-0.194528	8.81962e-11
GLIDR	389741	0.206042	6.07008e-12		KIFAP3	22920	-0.194492	8.89238e-11
VILL	50853	0.205977	6.16537e-12		LCOR	26148	-0.194447	8.98394e-11
NDUFS6	4726	0.205921	6.24884e-12		TMED7-TICAM2	100302736	-0.194441	8.99571e-11
SRMS	6725	0.205877	6.3151e-12		SIGLEC14	100049587	-0.194412	9.05478e-11
IQCK	124152	0.205815	6.40955e-12		OLR1	4973	-0.194219	9.45654e-11
AGTRAP	57085	0.205806	6.4225e-12		LY96	23643	-0.194188	9.52281e-11
CCDC191	57577	0.205642	6.67961e-12		PTPRD	5789	-0.194183	9.53329e-11
TAF9	6880	0.205551	6.8256e-12		SLA2	84174	-0.194173	9.55551e-11
GRIPAP1	56850	0.205517	6.88202e-12		SERTAD4	56256	-0.194148	9.6088e-11
NR1H2	7376	0.205478	6.947e-12		RBMS2	5939	-0.194116	9.67825e-11
DZANK1	55184	0.205277	7.28729e-12		BRIP1	83990	-0.19409	9.73499e-11
CFAP44	55779	0.205223	7.38108e-12		TBX19	9095	-0.194071	9.77735e-11
C21orf58	54058	0.205141	7.52718e-12		SIGLEC10	89790	-0.194005	9.92322e-11
SYTL4	94121	0.204957	7.86456e-12		INCENP	3619	-0.194	9.93461e-11
HSD17B7P2	158160	0.20484	8.08788e-12		GPR171	29909	-0.193961	1.0022e-10
PFN4	375189	0.204832	8.10173e-12		MYNN	55892	-0.19396	1.00236e-10
RPL28	6158	0.20483	8.10652e-12		LILRB1	10859	-0.193911	1.01338e-10
GRIK3	2899	0.204804	8.15745e-12		IPO7	10527	-0.19391	1.01375e-10
ARHGAP39	80728	0.204782	8.19865e-12		NFE2L2	4780	-0.193857	1.02578e-10
ZNF274	10782	0.204639	8.48241e-12		VDR	7421	-0.193831	1.03191e-10
RLN1	6013	0.204588	8.58686e-12		GBP4	115361	-0.193824	1.03342e-10
CTSF	8722	0.204559	8.64564e-12		IL32	9235	-0.193738	1.05362e-10
DOLK	22845	0.204515	8.73768e-12		ZNF286A	57335	-0.193694	1.064e-10
TRMT112	51504	0.204511	8.74414e-12		PDPN	10630	-0.193626	1.08039e-10
ZDHHC12	84885	0.204481	8.80668e-12		CKAP5	9793	-0.193623	1.0811e-10
CEP131	22994	0.204427	8.92074e-12		FLRT2	23768	-0.193595	1.08789e-10
CFAP57	149465	0.204426	8.92301e-12		ATMIN	23300	-0.193562	1.09609e-10
SPRYD3	84926	0.204412	8.95401e-12		RO60	6738	-0.19355	1.09917e-10
DMAC2	55101	0.204366	9.0505e-12		RLIM	51132	-0.193528	1.10437e-10
LEKR1	389170	0.20428	9.23853e-12		ERGIC2	51290	-0.193496	1.11237e-10
SERF2	10169	0.20419	9.43756e-12		EXOC6B	23233	-0.193487	1.11462e-10
DNMBP	23268	0.204175	9.47191e-12		UCHL1	7345	-0.193442	1.12609e-10
FBXO24	26261	0.204156	9.51433e-12		NUCKS1	64710	-0.193432	1.12857e-10
MLLT1	4298	0.204142	9.54592e-12		U2SURP	23350	-0.193417	1.13229e-10
UQCC4	283951	0.204097	9.64691e-12		UACA	55075	-0.193356	1.14798e-10
NUDT16	131870	0.204093	9.65594e-12		CDC42EP3	10602	-0.193283	1.16697e-10
STAG3L3	442578	0.204059	9.73554e-12		RLF	6018	-0.193258	1.17333e-10
SPRYD4	283377	0.204056	9.74104e-12		FMR1	2332	-0.193201	1.18854e-10
SLC46A1	113235	0.204055	9.74334e-12		GTPBP8	29083	-0.19313	1.20738e-10
SETD1A	9739	0.204041	9.77566e-12		C3AR1	719	-0.193125	1.20892e-10
EPHA10	284656	0.203932	1.00332e-11		PTK7	5754	-0.193098	1.21606e-10
B3GALT4	8705	0.203897	1.01154e-11		IL15	3600	-0.193079	1.22138e-10
DEDD2	162989	0.203838	1.02573e-11		STIL	6491	-0.192991	1.24554e-10
ENGASE	64772	0.203589	1.08797e-11		UBLCP1	134510	-0.192979	1.24908e-10
BLVRA	644	0.20358	1.09029e-11		MX2	4600	-0.192971	1.25113e-10
L3MBTL1	26013	0.203567	1.09386e-11		KLF3	51274	-0.192954	1.25595e-10
MSX2	4488	0.203558	1.09599e-11		TCF4	6925	-0.192942	1.25926e-10
PRR12	57479	0.203485	1.11521e-11		ITPRIPL1	150771	-0.192906	1.26943e-10
LFNG	3955	0.203448	1.12487e-11		PRKAA1	5562	-0.192742	1.31685e-10
RBM11	54033	0.203447	1.12514e-11		LCK	3932	-0.192704	1.32829e-10
MRPL10	124995	0.203443	1.12623e-11		TCF7L2	6934	-0.192669	1.33866e-10
YIPF1	54432	0.203442	1.12667e-11		C16orf54	283897	-0.192607	1.35727e-10
SAMD15	161394	0.203407	1.13602e-11		OSTM1	28962	-0.192578	1.36607e-10
NDUFB8	4714	0.203345	1.15267e-11		SH2D2A	9047	-0.192561	1.37116e-10
KIAA1522	57648	0.203339	1.15417e-11		SERINC5	256987	-0.192428	1.41239e-10
BBS4	585	0.203301	1.16479e-11		CASS4	57091	-0.192409	1.41852e-10
KLHDC1	122773	0.2033	1.1649e-11		NRAS	4893	-0.192352	1.43659e-10
ZFYVE21	79038	0.203293	1.16691e-11		NFKB1	4790	-0.192288	1.45736e-10
SUB1	10923	0.203123	1.21461e-11		NCK2	8440	-0.192273	1.46209e-10
TRMT10B	158234	0.203032	1.24088e-11		KCTD9	54793	-0.192273	1.46234e-10
NCKIPSD	51517	0.202976	1.25738e-11		TMPO	7112	-0.192233	1.47514e-10
NPFF	8620	0.202913	1.27629e-11		GYG1	2992	-0.192195	1.48782e-10
TTC31	64427	0.202907	1.27818e-11		REST	5978	-0.192053	1.53567e-10
KRT19	3880	0.202899	1.28063e-11		SPTBN1	6711	-0.191985	1.55898e-10
GPER1	2852	0.20285	1.29538e-11		RRAS2	22800	-0.191959	1.56787e-10
OGFOD3	79701	0.202847	1.29619e-11		MTMR8	55613	-0.191879	1.59626e-10
USP30	84749	0.2028	1.31081e-11		ATP6V1A	523	-0.191809	1.62113e-10
GABPB1-IT1	55056	0.202754	1.32486e-11		BMP2	650	-0.19173	1.64984e-10
PLPP5	84513	0.202738	1.33007e-11		KLF6	1316	-0.191697	1.66208e-10
LDLRAP1	26119	0.202718	1.33623e-11		ARHGAP25	9938	-0.191662	1.67508e-10
XYLT2	64132	0.202699	1.34215e-11		SELE	6401	-0.191556	1.71507e-10
DNLZ	728489	0.202623	1.36655e-11		DOCK5	80005	-0.191549	1.71771e-10
SYCE2	256126	0.202565	1.38527e-11		REL	5966	-0.191513	1.73121e-10
ANKK1	255239	0.202514	1.402e-11		ANKRD6	22881	-0.191447	1.75675e-10
FRA10AC1	118924	0.202494	1.40853e-11		CHD7	55636	-0.191374	1.78557e-10
CREB3L4	148327	0.202295	1.47607e-11		AHR	196	-0.191371	1.78678e-10
SLC49A3	84179	0.202253	1.49062e-11		BICD2	23299	-0.191353	1.79385e-10
PATZ1	23598	0.202239	1.49562e-11		SLC35G1	159371	-0.191339	1.7996e-10
MAP2K7	5609	0.20222	1.50227e-11		BAZ1B	9031	-0.191315	1.80894e-10
ZNF846	162993	0.202167	1.52119e-11		ARIH1	25820	-0.191277	1.82423e-10
PSTK	118672	0.202086	1.55008e-11		SEH1L	81929	-0.191157	1.87367e-10
PABPC1L	80336	0.202079	1.55268e-11		HEATR5A	25938	-0.191145	1.8787e-10
CCM2L	140706	0.202078	1.55309e-11		ARMC8	25852	-0.191109	1.89359e-10
FBXO36	130888	0.202039	1.5673e-11		SP4	6671	-0.191104	1.89572e-10
AMBP	259	0.202034	1.5694e-11		CYTIP	9595	-0.191087	1.90276e-10
RSKR	124923	0.202022	1.5735e-11		ZNF469	84627	-0.191081	1.90539e-10
ADCY6	112	0.202018	1.57526e-11		CENPE	1062	-0.191052	1.91745e-10
MFSD5	84975	0.201926	1.60953e-11		TRAF3IP3	80342	-0.190956	1.95865e-10
SPR	6697	0.20184	1.6422e-11		REEP3	221035	-0.190873	1.99525e-10
PKIG	11142	0.201828	1.6467e-11		NALCN	259232	-0.190854	2.00332e-10
HUS1B	135458	0.201789	1.66211e-11		CASK	8573	-0.190522	2.15609e-10
GLOD5	392465	0.201742	1.68029e-11		BMPR1A	657	-0.190493	2.16955e-10
WHRN	25861	0.201608	1.73385e-11		NMD3	51068	-0.190492	2.17026e-10
TSPAN10	83882	0.201578	1.74623e-11		ZSWIM4	65249	-0.190483	2.17457e-10
FBXL7	23194	0.201511	1.77377e-11		CUL4B	8450	-0.19046	2.18559e-10
FBXW5	54461	0.201377	1.83038e-11		SMC1A	8243	-0.190449	2.19098e-10
OAZ1	4946	0.20121	1.90309e-11		MMADHC	27249	-0.190423	2.20333e-10
FAM110B	90362	0.201202	1.9065e-11		ADAM12	8038	-0.190372	2.22834e-10
CIDECP1	152302	0.201074	1.96424e-11		MEF2A	4205	-0.190304	2.2623e-10
ZNF549	256051	0.201062	1.96976e-11		BUB1B	701	-0.190298	2.26496e-10
MAN2C1	4123	0.201045	1.97801e-11		PLEKHA2	59339	-0.190269	2.27946e-10
CYP21A2	1589	0.200987	2.00459e-11		ATG4C	84938	-0.190223	2.30282e-10
REXO1	57455	0.200952	2.02137e-11		HIRA	7290	-0.190215	2.30706e-10
MSS51	118490	0.200917	2.03749e-11		BMPR2	659	-0.190145	2.34286e-10
CAMTA2	23125	0.200822	2.08332e-11		PML	5371	-0.190124	2.35359e-10
TMED1	11018	0.200773	2.10712e-11		STX11	8676	-0.190096	2.36836e-10
FAM50A	9130	0.200676	2.1556e-11		ODC1	4953	-0.190078	2.37778e-10
TAPT1	202018	0.200674	2.15634e-11		GPRC5B	51704	-0.190062	2.38578e-10
ENDOV	284131	0.200582	2.20313e-11		ZIC4	84107	-0.189951	2.44519e-10
RPUSD2	27079	0.200474	2.25903e-11		FBLN2	2199	-0.189906	2.46902e-10
CCR10	2826	0.200426	2.28464e-11		RND3	390	-0.18988	2.48321e-10
CAPN8	388743	0.200402	2.29727e-11		AMMECR1L	83607	-0.189876	2.48554e-10
LRRC36	55282	0.200391	2.30345e-11		LAPTM5	7805	-0.189872	2.48795e-10
MYO18B	84700	0.200364	2.31781e-11		RALA	5898	-0.189858	2.4957e-10
SPATA33	124045	0.200341	2.33044e-11		MTAP	4507	-0.189818	2.51778e-10
TBC1D9	23158	0.200326	2.33857e-11		ETV5	2119	-0.189777	2.5403e-10
DMPK	1760	0.200265	2.37165e-11		CEP152	22995	-0.189735	2.56403e-10
ARMT1	79624	0.200072	2.48042e-11		SPIB	6689	-0.189728	2.56805e-10
THAP4	51078	0.199975	2.53674e-11		TNFSF14	8740	-0.189721	2.5718e-10
PRR29	92340	0.199902	2.58055e-11		GNAI3	2773	-0.189687	2.59122e-10
ZNF177	7730	0.199901	2.5811e-11		CHL1	10752	-0.189667	2.60241e-10
TMEM150A	129303	0.199834	2.62141e-11		GMCL1	64395	-0.189657	2.60808e-10
GEMIN7	79760	0.199698	2.70497e-11		EIF4G2	1982	-0.189571	2.65766e-10
NOXRED1	122945	0.199684	2.71384e-11		NIPA2	81614	-0.189534	2.67986e-10
DCST2	127579	0.199547	2.80185e-11		KLF10	7071	-0.189453	2.72772e-10
CYB5D1	124637	0.199494	2.83641e-11		GALNT2	2590	-0.189447	2.73105e-10
SPNS1	83985	0.199486	2.84122e-11		TRAF6	7189	-0.189424	2.74497e-10
ZNF30	90075	0.199439	2.87226e-11		MAMLD1	10046	-0.189329	2.80307e-10
RABL2A	11159	0.199343	2.93694e-11		LRRC8D	55144	-0.189302	2.81952e-10
EIF2B4	8890	0.199291	2.97219e-11		NCL	4691	-0.18915	2.91528e-10
ZNF43	7594	0.199199	3.03647e-11		ACVR2A	92	-0.189116	2.93695e-10
INE2	8551	0.199112	3.09809e-11		SLC23A2	9962	-0.189103	2.94517e-10
EHMT1	79813	0.198944	3.22053e-11		USF3	205717	-0.189101	2.94641e-10
OTUD5	55593	0.198796	3.33252e-11		TGFA	7039	-0.1891	2.94716e-10
RER1	11079	0.198794	3.33436e-11		VTA1	51534	-0.189078	2.96107e-10
WNT4	54361	0.198766	3.35577e-11		DPP8	54878	-0.189045	2.98256e-10
PPP1R3F	89801	0.198696	3.41003e-11		COL4A3	1285	-0.189026	2.99552e-10
CIB3	117286	0.198601	3.48538e-11		MCM10	55388	-0.188931	3.05829e-10
SLC7A9	11136	0.198502	3.56594e-11		TPP2	7174	-0.18889	3.08567e-10
RFX2	5990	0.198417	3.63639e-11		RCN2	5955	-0.188782	3.15978e-10
PCK2	5106	0.198372	3.67431e-11		AFG3L2	10939	-0.188779	3.1615e-10
SPATA6L	55064	0.198331	3.7094e-11		EPC2	26122	-0.188771	3.167e-10
LRWD1	222229	0.198258	3.77217e-11		YME1L1	10730	-0.188763	3.17267e-10
SLC12A9	56996	0.198237	3.79059e-11		RAPGEF5	9771	-0.188699	3.21727e-10
ZNF311	282890	0.198167	3.85174e-11		SNX12	29934	-0.18859	3.29473e-10
IMP3	55272	0.198125	3.88904e-11		RIT1	6016	-0.188529	3.33895e-10
DPP9	91039	0.198091	3.91985e-11		PDCD10	11235	-0.188506	3.35607e-10
WDR27	253769	0.198035	3.97085e-11		ATP1B3	483	-0.188461	3.38937e-10
TMEM145	284339	0.198023	3.98154e-11		CEP192	55125	-0.188388	3.44346e-10
SLC16A5	9121	0.197963	4.03691e-11		ME1	4199	-0.188251	3.54789e-10
FOXD4L1	200350	0.197906	4.0894e-11		AXL	558	-0.188201	3.58678e-10
IGSF21	84966	0.197795	4.19485e-11		C1GALT1	56913	-0.188186	3.59867e-10
SNRPN	6638	0.197754	4.23456e-11		BLM	641	-0.188145	3.63086e-10
UBOX5	22888	0.19775	4.23891e-11		WSB2	55884	-0.188123	3.64823e-10
SELENBP1	8991	0.197742	4.24688e-11		KRT81	3887	-0.1881	3.66657e-10
MYRIP	25924	0.197706	4.28217e-11		TTK	7272	-0.188077	3.6851e-10
GIN1	54826	0.197701	4.28681e-11		FKBP9	11328	-0.18807	3.69066e-10
ABCA3	21	0.197659	4.32852e-11		ANK2	287	-0.188007	3.74138e-10
REX1BD	55049	0.197604	4.38284e-11		MERTK	10461	-0.187986	3.75866e-10
SREBF1	6720	0.197561	4.42702e-11		SLCO2B1	11309	-0.187878	3.84842e-10
PFDN6	10471	0.197527	4.46113e-11		CCNA2	890	-0.187871	3.85398e-10
SCARNA2	677766	0.197423	4.56855e-11		NUP54	53371	-0.187863	3.86027e-10
R3HDM4	91300	0.197398	4.59456e-11		ZNF639	51193	-0.187863	3.86059e-10
STRN4	29888	0.197302	4.69693e-11		PITRM1	10531	-0.187827	3.89127e-10
FAM234B	57613	0.197231	4.77377e-11		MRPL19	9801	-0.187798	3.91544e-10
COA5	493753	0.197227	4.77864e-11		KIAA1755	85449	-0.187763	3.94516e-10
WRAP73	49856	0.196971	5.06601e-11		TIFAB	497189	-0.187727	3.97622e-10
COX14	84987	0.19697	5.0678e-11		TCF7L1	83439	-0.187717	3.98554e-10
P2RY11	5032	0.196899	5.15021e-11		SLC16A10	117247	-0.187651	4.04242e-10
LRP2BP	55805	0.196886	5.16572e-11		CAMK4	814	-0.187608	4.08094e-10
LENG9	94059	0.196837	5.22394e-11		IARS2	55699	-0.187595	4.09202e-10
JUP	3728	0.196831	5.23076e-11		IL18	3606	-0.187578	4.10713e-10
ULK4	54986	0.196821	5.24233e-11		FHIP2A	57700	-0.187511	4.16739e-10
SMIM11	54065	0.196813	5.25185e-11		TBCCD1	55171	-0.187446	4.22681e-10
ETFB	2109	0.196806	5.26022e-11		CAPZA2	830	-0.187417	4.25302e-10
STX4	6810	0.196675	5.42034e-11		PLXNA4	91584	-0.187416	4.25451e-10
MOB2	81532	0.196669	5.42793e-11		ADD2	119	-0.187375	4.29275e-10
ASB6	140459	0.196614	5.49629e-11		FMNL3	91010	-0.187374	4.29307e-10
AJM1	389813	0.196603	5.51017e-11		ADAT1	23536	-0.187371	4.29616e-10
DHX58	79132	0.196592	5.5241e-11		ITGB3	3690	-0.187292	4.3706e-10
SEC31B	25956	0.196573	5.54743e-11		ZNF669	79862	-0.187227	4.43273e-10
SNX21	90203	0.196523	5.61101e-11		SLC7A5	8140	-0.187202	4.45604e-10
FYB2	199920	0.196515	5.62162e-11		LILRB4	11006	-0.187156	4.50084e-10
CLSTN2	64084	0.196504	5.63555e-11		XPR1	9213	-0.1871	4.55619e-10
SYP	6855	0.196453	5.70182e-11		LBH	81606	-0.187097	4.55857e-10
ZNF416	55659	0.196446	5.71044e-11		NR3C1	2908	-0.18708	4.5758e-10
FAHD1	81889	0.196393	5.78012e-11		CACNA2D1	781	-0.187077	4.57847e-10
BCDIN3D	144233	0.196385	5.79055e-11		ZNF430	80264	-0.187028	4.62724e-10
C1orf35	79169	0.196354	5.83144e-11		ZNF148	7707	-0.186874	4.78445e-10
RLN2	6019	0.19631	5.8903e-11		CCND2	894	-0.18687	4.78869e-10
C5orf63	401207	0.196285	5.92391e-11		EPHB1	2047	-0.186867	4.79141e-10
MUSTN1	389125	0.196272	5.94187e-11		TXLNG	55787	-0.186673	4.99737e-10
MAEA	10296	0.196214	6.02115e-11		RIN3	79890	-0.186648	5.0244e-10
MICOS10	440574	0.196197	6.0444e-11		G2E3	55632	-0.186645	5.02777e-10
NUDT12	83594	0.196145	6.11518e-11		MS4A6A	64231	-0.186591	5.0866e-10
NAT1	9	0.196105	6.17219e-11		ABCC9	10060	-0.18658	5.09886e-10
HSBP1L1	440498	0.196053	6.24515e-11		RP2	6102	-0.186569	5.11034e-10
EFCAB6	64800	0.196018	6.29467e-11		LILRA5	353514	-0.186518	5.16687e-10
C2orf50	130813	0.195985	6.34288e-11		FAM168B	130074	-0.186505	5.18153e-10
PAK4	10298	0.195934	6.41658e-11		IL15RA	3601	-0.186496	5.19153e-10
FKBPL	63943	0.195847	6.54392e-11		PTGIS	5740	-0.186483	5.20614e-10
SNAI3-AS1	197187	0.19584	6.55441e-11		KCNJ5	3762	-0.186467	5.22437e-10
TSEN54	283989	0.195834	6.56332e-11		SLC38A7	55238	-0.18643	5.26585e-10
CHID1	66005	0.195828	6.57227e-11		MCM4	4173	-0.186375	5.32936e-10
PIP5K1C	23396	0.19575	6.68992e-11		DIS3	22894	-0.186368	5.33728e-10
TUBA3D	113457	0.195722	6.73203e-11		GFI1	2672	-0.186361	5.34582e-10
RBM22	55696	0.195684	6.79101e-11		CTDSPL2	51496	-0.186323	5.38923e-10
TRIM62	55223	0.195683	6.7918e-11		ZW10	9183	-0.186313	5.4009e-10
SDF2	6388	0.195577	6.95756e-11		LRCH1	23143	-0.186308	5.4072e-10
GPR108	56927	0.195547	7.0057e-11		SEC61A1	29927	-0.186289	5.42925e-10
C3orf18	51161	0.195459	7.14679e-11		LAMB3	3914	-0.186262	5.46083e-10
CFAP45	25790	0.195451	7.15975e-11		TRAM1	23471	-0.186179	5.55909e-10
CTU1	90353	0.195381	7.27399e-11		FADS1	3992	-0.186164	5.57758e-10
PHF21B	112885	0.195272	7.45575e-11		CX3CL1	6376	-0.186158	5.5847e-10
LEMD2	221496	0.195247	7.4978e-11		BBOX1	8424	-0.186091	5.66517e-10
PEX6	5190	0.195232	7.5238e-11		PDP1	54704	-0.186017	5.7572e-10
LSM7	51690	0.195217	7.54933e-11		RIOX2	84864	-0.185958	5.83086e-10
RBM39	9584	0.195203	7.57247e-11		NID2	22795	-0.185885	5.92298e-10
CLK3	1198	0.195198	7.58171e-11		TNC	3371	-0.185884	5.92363e-10
HARS2	23438	0.19515	7.66434e-11		KRT6B	3854	-0.185847	5.97188e-10
APRG1	339883	0.195119	7.71841e-11		NCS1	23413	-0.185789	6.04612e-10
TLE2	7089	0.195092	7.76531e-11		COP1	64326	-0.18578	6.05809e-10
NFU1	27247	0.194984	7.95778e-11		TMEM169	92691	-0.185758	6.08689e-10
ADAMTSL5	339366	0.19496	8.00007e-11		IL12A	3592	-0.185651	6.22853e-10
ECH1	1891	0.194934	8.04822e-11		CARMIL1	55604	-0.185576	6.3289e-10
URGCP	55665	0.194932	8.05194e-11		MCCC1	56922	-0.185561	6.34943e-10
ZNF767P	79970	0.1949	8.11075e-11		PTAR1	375743	-0.185517	6.40981e-10
NAPSA	9476	0.194874	8.15874e-11		ZBED2	79413	-0.185508	6.4226e-10
KATNIP	23247	0.194831	8.23804e-11		ZNF22	7570	-0.185489	6.44847e-10
LRP5L	91355	0.194816	8.2651e-11		SMNDC1	10285	-0.185445	6.51008e-10
TRIM52	84851	0.194785	8.32365e-11		GJA5	2702	-0.185437	6.52153e-10
TPPP3	51673	0.194782	8.32941e-11		FUT3	2525	-0.185387	6.59199e-10
ZC2HC1C	79696	0.19476	8.37048e-11		CD244	51744	-0.185378	6.60434e-10
C6orf141	135398	0.194705	8.47455e-11		KANK1	23189	-0.185374	6.61069e-10
FOXH1	8928	0.194614	8.65141e-11		CLEC12A	160364	-0.18536	6.62987e-10
MYT1	4661	0.194594	8.68965e-11		YIPF4	84272	-0.185314	6.69624e-10
PLLP	51090	0.194578	8.72101e-11		PIK3CB	5291	-0.185246	6.79477e-10
LEAP2	116842	0.194569	8.74001e-11		SMAP1	60682	-0.185205	6.85389e-10
CHMP4A	29082	0.194536	8.80487e-11		EPHB2	2048	-0.185205	6.854e-10
HES4	57801	0.194522	8.83268e-11		PGM3	5238	-0.185202	6.85863e-10
ODAD3	115948	0.194493	8.8896e-11		MAPRE1	22919	-0.185163	6.91607e-10
ZNF876P	642280	0.194476	8.92441e-11		KCNG1	3755	-0.185082	7.03721e-10
NUBP1	4682	0.19446	8.95676e-11		RASGRF1	5923	-0.185039	7.10249e-10
NELFE	7936	0.194407	9.06489e-11		SERPINB5	5268	-0.185037	7.10493e-10
TRIM7	81786	0.194401	9.07759e-11		HS6ST2	90161	-0.18498	7.19281e-10
GPN2	54707	0.194316	9.25113e-11		CNTNAP3	79937	-0.184944	7.248e-10
CETN3	1070	0.194283	9.32214e-11		LRP6	4040	-0.184882	7.34478e-10
STYXL1	51657	0.194183	9.53247e-11		KATNA1	11104	-0.18487	7.36371e-10
MAP2K2	5605	0.194159	9.5857e-11		SHOX2	6474	-0.18486	7.37989e-10
SLC25A34	284723	0.194084	9.74762e-11		FBXO5	26271	-0.184672	7.68209e-10
ALDOA	226	0.194073	9.77225e-11		ATP6V1B2	526	-0.184644	7.72851e-10
P3H4	10609	0.194037	9.85152e-11		ASCC1	51008	-0.184629	7.75266e-10
DNPEP	23549	0.19398	9.9792e-11		CCNC	892	-0.184625	7.75992e-10
MRPL34	64981	0.193921	1.01118e-10		HBS1L	10767	-0.18458	7.83492e-10
FAM120AOS	158293	0.193907	1.01435e-10		FAM118B	79607	-0.184526	7.92612e-10
PLEKHG5	57449	0.193897	1.01667e-10		PPP1CC	5501	-0.184493	7.98254e-10
DNAJC28	54943	0.193886	1.01923e-10		ASH1L	55870	-0.184458	8.0425e-10
AXIN1	8312	0.193879	1.02085e-10		BTN3A1	11119	-0.1843	8.3175e-10
CAPNS1	826	0.193834	1.03111e-10		SETX	23064	-0.184287	8.34023e-10
ST7-AS1	93653	0.193815	1.03559e-10		GLYATL2	219970	-0.184255	8.39752e-10
RNF181	51255	0.193776	1.04471e-10		PKDREJ	10343	-0.184255	8.39763e-10
GATD3	8209	0.19372	1.05799e-10		RAB34	54734	-0.184233	8.4368e-10
CPTP	80772	0.1937	1.06268e-10		SOX11	6664	-0.184198	8.49991e-10
CHST10	9486	0.193484	1.11549e-10		PTPN2	5771	-0.184195	8.50661e-10
ALMS1P1	200420	0.193476	1.11749e-10		G3BP2	9908	-0.184152	8.58484e-10
DMWD	1762	0.193392	1.13871e-10		PTPRE	5791	-0.18405	8.77308e-10
SLC9A5	6553	0.193377	1.1424e-10		FBLN5	10516	-0.184016	8.83687e-10
TEKTIP1	100128569	0.193372	1.14393e-10		KCNJ5-AS1	219833	-0.183966	8.93208e-10
NDUFA11	126328	0.193299	1.16256e-10		POMK	84197	-0.183962	8.93786e-10
PANK4	55229	0.193295	1.16374e-10		FIGNL1	63979	-0.18391	9.03837e-10
TRAPPC1	58485	0.193211	1.18575e-10		RAP1A	5906	-0.183907	9.04314e-10
GRHPR	9380	0.193162	1.19895e-10		TREML2	79865	-0.183901	9.05643e-10
ZNF20	7568	0.19309	1.21832e-10		HSD17B2	3294	-0.183899	9.05884e-10
ZNF540	163255	0.193054	1.22813e-10		SLC6A16	28968	-0.183805	9.24237e-10
MEIS3	56917	0.193026	1.23597e-10		ATP8B4	79895	-0.183786	9.28088e-10
LINC02875	388407	0.192988	1.24651e-10		FBXO10	26267	-0.183735	9.38079e-10
RAD9A	5883	0.19296	1.25444e-10		SLC45A3	85414	-0.18372	9.41044e-10
NBR2	10230	0.192936	1.26103e-10		SCLT1	132320	-0.183713	9.42607e-10
RSAD1	55316	0.192885	1.27559e-10		LILRB3	11025	-0.18369	9.47038e-10
SKIC2	6499	0.192824	1.29295e-10		CHRNA7	1139	-0.183608	9.63771e-10
TNIP2	79155	0.19282	1.2941e-10		INTS13	55726	-0.183596	9.6629e-10
IRF3	3661	0.192807	1.29805e-10		TLR10	81793	-0.183405	1.00635e-09
INSYN1	388135	0.192782	1.30528e-10		FEZ2	9637	-0.183398	1.00774e-09
CHRNA10	57053	0.192781	1.30539e-10		RBMXL1	494115	-0.183361	1.01576e-09
APBA3	9546	0.192692	1.3317e-10		WASF2	10163	-0.183333	1.02169e-09
YIPF3	25844	0.192443	1.40784e-10		ADSL	158	-0.183329	1.02259e-09
BIK	638	0.192429	1.41228e-10		HLA-DQA1	3117	-0.183279	1.03352e-09
SERINC2	347735	0.192323	1.44584e-10		SHC4	399694	-0.18327	1.03556e-09
ELMO3	79767	0.1923	1.45345e-10		PPP1R12A	4659	-0.183123	1.0683e-09
ZNF646	9726	0.192285	1.45819e-10		HLA-DQA2	3118	-0.183062	1.08222e-09
MARK4	57787	0.192274	1.46197e-10		SLC39A10	57181	-0.183055	1.08381e-09
PTGES2	80142	0.192247	1.47053e-10		NCOA2	10499	-0.183039	1.08735e-09
CALCOCO1	57658	0.192238	1.47361e-10		DENND10P1	55855	-0.183028	1.08994e-09
SOWAHA	134548	0.192186	1.49088e-10		MOSPD2	158747	-0.183024	1.09094e-09
CCHCR1	54535	0.192156	1.50073e-10		RYR3	6263	-0.182959	1.10593e-09
PLAAT3	11145	0.192139	1.50634e-10		EOMES	8320	-0.182862	1.1289e-09
MIF	4282	0.1921	1.51973e-10		RAPGEF1	2889	-0.182858	1.12983e-09
TMEM116	89894	0.192078	1.52697e-10		CEMIP2	23670	-0.182804	1.14284e-09
DGCR6	8214	0.192066	1.53121e-10		JAKMIP2	9832	-0.18279	1.14638e-09
CNOT3	4849	0.192059	1.53351e-10		TPM4	7171	-0.182756	1.15457e-09
TM7SF2	7108	0.192036	1.54139e-10		E2F8	79733	-0.182739	1.1588e-09
PIP4P1	90809	0.191996	1.55504e-10		TGM2	7052	-0.182721	1.16317e-09
CLEC3B	7123	0.191995	1.55561e-10		CTNNB1	1499	-0.182613	1.19012e-09
TCTN2	79867	0.191982	1.56008e-10		ELF5	2001	-0.182612	1.19035e-09
ITIH6	347365	0.191958	1.56829e-10		UHRF2	115426	-0.182597	1.1939e-09
RHBG	57127	0.191928	1.57873e-10		GPR63	81491	-0.182594	1.19485e-09
PHF23	79142	0.191899	1.58911e-10		MARCKS	4082	-0.182499	1.21906e-09
NDUFS4	4724	0.191874	1.59813e-10		AMY1A	276	-0.182491	1.22099e-09
PELP1	27043	0.191807	1.6221e-10		LDHA	3939	-0.182471	1.22611e-09
PRR13	54458	0.191782	1.6308e-10		NEK6	10783	-0.182451	1.23133e-09
RALGPS1	9649	0.191742	1.6454e-10		CAPZA1	829	-0.182448	1.23213e-09
AGPAT2	10555	0.191708	1.65808e-10		WNT10A	80326	-0.182387	1.24818e-09
RET	5979	0.191614	1.69286e-10		FZD6	8323	-0.18238	1.24992e-09
PARD6A	50855	0.191608	1.69518e-10		CHST6	4166	-0.182373	1.25186e-09
APH1B	83464	0.191592	1.70131e-10		SHCBP1	79801	-0.182324	1.2649e-09
VEGFB	7423	0.191556	1.71484e-10		FCHSD2	9873	-0.182312	1.26814e-09
RNASEK	440400	0.191546	1.71887e-10		FADS2	9415	-0.182191	1.30086e-09
DYNLT4	343521	0.19146	1.75175e-10		STAT4	6775	-0.182163	1.30869e-09
GET3	439	0.191404	1.77361e-10		MALL	7851	-0.182117	1.32139e-09
SIAH2	6478	0.191317	1.80826e-10		CHODL	140578	-0.182066	1.33559e-09
NOSTRIN	115677	0.191287	1.82024e-10		XCL1	6375	-0.182046	1.34114e-09
ENTPD6	955	0.191221	1.84727e-10		SIKE1	80143	-0.182008	1.35199e-09
SMPD3	55512	0.19117	1.86825e-10		PIWIL4	143689	-0.181971	1.36267e-09
PDZK1P1	728939	0.191091	1.90125e-10		RAET1G	353091	-0.181894	1.38492e-09
FGD3	89846	0.191069	1.91027e-10		LUM	4060	-0.18189	1.38598e-09
DHX34	9704	0.191021	1.93099e-10		RIPOR2	9750	-0.181858	1.39537e-09
DGAT1	8694	0.190894	1.98567e-10		XG	7499	-0.181829	1.40402e-09
SLC12A2-DT	644873	0.190859	2.00124e-10		BHLHE41	79365	-0.181812	1.40893e-09
GSTM2	2946	0.190849	2.00559e-10		SLC30A7	148867	-0.181811	1.40929e-09
TRAPPC14	55262	0.190794	2.03024e-10		SLIT2	9353	-0.181805	1.41105e-09
MAN1B1	11253	0.19073	2.05908e-10		DHX57	90957	-0.181769	1.4218e-09
NRSN2	80023	0.190699	2.07317e-10		ADGRG2	10149	-0.181744	1.42938e-09
TMEM128	85013	0.190656	2.09292e-10		EEA1	8411	-0.181724	1.4354e-09
ZNF622	90441	0.19059	2.1237e-10		DIAPH3	81624	-0.181669	1.45186e-09
RAB6C	84084	0.190536	2.14938e-10		PPP2R1B	5519	-0.181605	1.47147e-09
AAMP	14	0.190513	2.16035e-10		TFB2M	64216	-0.181531	1.49467e-09
CSNK1D	1453	0.190458	2.18672e-10		ZDHHC9	51114	-0.181503	1.50354e-09
ATP6V1G2	534	0.19042	2.20491e-10		ANXA4	307	-0.181486	1.50891e-09
HIGD2A	192286	0.190391	2.21898e-10		TCP1	6950	-0.181449	1.52062e-09
HDAC5	10014	0.19036	2.23428e-10		CCL4	6351	-0.181333	1.55799e-09
ZNF141	7700	0.190304	2.26215e-10		HLA-DOA	3111	-0.181315	1.56399e-09
MST1L	11223	0.190291	2.26881e-10		FCGR2B	2213	-0.18121	1.5988e-09
ZNF613	79898	0.190257	2.28548e-10		SLC5A1	6523	-0.181198	1.60268e-09
ZMYND12	84217	0.190208	2.31024e-10		DCLRE1B	64858	-0.181165	1.61413e-09
ILKAP	80895	0.190162	2.33425e-10		SHISAL1	85352	-0.181154	1.61756e-09
GRIA2	2891	0.190059	2.38779e-10		EIF4EBP2	1979	-0.181123	1.6284e-09
ADRA2C	152	0.189891	2.47725e-10		GNL3L	54552	-0.1811	1.63602e-09
DNAH9	1770	0.189861	2.4936e-10		RYR2	6262	-0.181043	1.65585e-09
MED31	51003	0.189803	2.52607e-10		HASPIN	83903	-0.180999	1.67106e-09
XRCC3	7517	0.189752	2.55415e-10		CAPN6	827	-0.180962	1.68422e-09
ZNF396	252884	0.189679	2.59562e-10		LILRA3	11026	-0.18095	1.68816e-09
GTF2IRD2P1	401375	0.189671	2.6003e-10		DARS2	55157	-0.180948	1.68886e-09
TBCA	6902	0.189662	2.6051e-10		OSBPL8	114882	-0.180912	1.70172e-09
CDK3	1018	0.189654	2.60985e-10		DPYSL2	1808	-0.180911	1.70228e-09
PXMP2	5827	0.189637	2.61996e-10		ROPN1	54763	-0.180881	1.7128e-09
SKOR1	390598	0.189503	2.69788e-10		PCOLCE2	26577	-0.180688	1.78327e-09
FHIP2B	64760	0.189364	2.78127e-10		MITF	4286	-0.180666	1.79172e-09
ZNF626	199777	0.189348	2.79147e-10		COTL1	23406	-0.180635	1.80326e-09
MED18	54797	0.189339	2.79679e-10		LRRC55	219527	-0.180459	1.87064e-09
ACSM1	116285	0.18929	2.82695e-10		CD48	962	-0.180458	1.87138e-09
NAPB	63908	0.189261	2.84522e-10		SRPX	8406	-0.180448	1.87521e-09
[truncated: 916 more rows]
